# Supplementary material for: PSMD7 downregulation suppresses lung cancer progression by regulating the p53 pathway
Source: J Cancer. 2021 Jun 11;12(16):4945–57. doi: 10.7150/jca.53613 (PMC8247365; doi:10.7150/jca.53613)
Supplement: Supplementary file 1 — Supplementary table S1. [file jcav12p4945s1.xlsx]

## Sheet: Sheet1
PSMD7	Neoplasm Histologic Type Name	Age	Sex	Tobacco smoking history	Prior malignancy history	Laterality	Location of lung parenchyma	Residual tumors	Tumor size	Lymph node invasion	Distant metastasis	Tumor TNM Stage
-0.5615	Lung Adenocarcinoma	56	Female	5	Yes, History of Synchronous/Bilateral Malignancy	R-Lower	[Not Available]	R0	T1	N0	MX	Stage IA
-0.9196	Lung Adenocarcinoma	63	Female	4	Yes, History of Prior Malignancy	L-Lower	Central Lung	R0	T1a	N0	MX	Stage IA
-0.7817	Lung Adenocarcinoma	71	Female	2	Yes	R-Upper	Central Lung	R0	T1b	N1	MX	Stage IIA
0.9917	Lung Adenocarcinoma	63	Female	4	Yes	R-Upper	[Not Available]	[Not Available]	T1a	N0	MX	Stage IA
-0.9647	Lung Adenocarcinoma	49	Female	1	No	R-Upper	[Not Available]	[Not Available]	TX	NX	MX	Stage IV
0.4398	Lung Adenocarcinoma	69	Female	1	No	R-Middle	[Not Available]	R1	T2	N2	MX	Stage IIIA
-0.7544	Lung Adenocarcinoma	51	Male	2	No	L-Upper	[Not Available]	R0	T2	N2	MX	Stage IIIA
0.3662	Lung Adenocarcinoma	76	Female	3	No	L-Lower	Peripheral Lung	R0	T1	N2	MX	Stage IIIA
1.4722	Lung Adenocarcinoma	61	Male	2	No	Other (please specify)	[Not Available]	R0	T3	N0	MX	Stage IIB
-0.1147	Lung Adenocarcinoma	78	Male	3	No	R-Upper	Peripheral Lung	R0	T2b	N0	MX	Stage IIA
-0.8097	Lung Adenocarcinoma	71	Male	4	No	L-Upper	[Not Available]	R1	T2a	N1	MX	Stage IIA
-0.1581	Lung Adenocarcinoma	78	Male	4	No	R-Lower	[Not Available]	R0	T2	N0	MX	Stage IB
-0.8784	Lung Adenocarcinoma	85	Female	4	No	L-Upper	[Not Available]	[Not Available]	T2	NX	MX	Stage IB
-0.9625	Lung Adenocarcinoma	75	Female	1	No	R-Upper	[Not Available]	[Not Available]	T1a	N0	MX	Stage IA
-1.0158	Lung Adenocarcinoma	76	Female	3	No	R-Upper	[Not Available]	R0	T1a	N0	MX	Stage IA
-1.424	Lung Adenocarcinoma	70	Male	4	No	R-Lower	[Not Available]	RX	T1a	N0	MX	Stage IA
-0.9736	Lung Adenocarcinoma	41	Male	2	No	R-Lower	[Not Available]	R0	T1a	N1	M1b	Stage IV
-0.6244	Lung Adenocarcinoma	60	Male	4	No	L-Upper	Central Lung	R0	T1a	N1	M1b	Stage IV
1.2952	Lung Adenocarcinoma	67	Female	2	Yes	R-Lower	[Not Available]	R2	T4	N1	M1	Stage IV
-0.1491	Lung Adenocarcinoma	57	Female	1	Yes	R-Lower	[Not Available]	R2	T2	NX	M1	Stage IV
1.6918	Lung Adenocarcinoma	74	Female	1	No	R-Upper	Peripheral Lung	R0	TX	NX	M1	Stage IV
-0.0248	Lung Adenocarcinoma	61	Male	4	No	R-Lower	Central Lung	R0	T4	N2	M1	Stage IV
-0.3819	Lung Adenocarcinoma	62	Male	3	No	[Not Available]	Peripheral Lung	R0	T4	N1	M1	Stage IV
-1.122	Lung Adenocarcinoma	75	Female	4	No	R-Lower	[Not Available]	R0	T2	N0	M1	Stage IV
-0.0387	Lung Adenocarcinoma	63	Female	1	No	L-Lower	[Not Available]	[Not Available]	T2	N0	M1	Stage IV
-0.3725	Lung Adenocarcinoma	61	Male	2	No	R-Lower	[Not Available]	[Not Available]	T1	N0	M1	Stage IV
4.1676	Lung Adenocarcinoma	68	Male	3	Yes, History of Prior Malignancy	L-Upper	[Not Available]	R0	T2	N2	M0	Stage IIIA
-0.8267	Lung Adenocarcinoma	77	Male	3	Yes, History of Prior Malignancy	R-Middle	[Not Available]	R0	T1	N2	M0	Stage IIIA
-0.5411	Lung Adenocarcinoma	71	Male	3	Yes, History of Prior Malignancy	R-Lower	[Not Available]	RX	T2a	N1	M0	Stage IIA
1.1774	Lung Adenocarcinoma	76	Male	3	Yes	R-Lower	[Not Available]	R0	T4	N1	M0	Stage IIIB
0.8619	Lung Adenocarcinoma	69	Male	2	Yes	L-Lower	[Not Available]	R0	T3	N2	M0	Stage IIIA
-0.6056	Lung Adenocarcinoma	[Not Available]	Female	3	Yes	L-Upper	Peripheral Lung	R0	T2	N1	M0	Stage IIB
0.9109	Lung Adenocarcinoma	84	Male	3	Yes	L-Lower	Central Lung	R0	T2	N1	M0	Stage IIB
2.1709	Lung Adenocarcinoma	72	Female	4	Yes	L-Upper	Peripheral Lung	R0	T2	N0	M0	Stage IB
-1.1243	Lung Adenocarcinoma	80	Female	3	Yes	L-Lower	Central Lung	R0	T2	N0	M0	Stage IB
0.3886	Lung Adenocarcinoma	86	Female	[Not Available]	Yes	L-Upper	[Not Available]	[Not Available]	T1	N0	M0	Stage IA
2.6503	Lung Adenocarcinoma	76	Male	3	No	L-Upper	[Not Available]	R0	T4	N2	M0	Stage IIIB
0.0896	Lung Adenocarcinoma	65	Female	1	No	L-Lower	Central Lung	R0	T4	N2	M0	Stage IIIB
-0.7306	Lung Adenocarcinoma	72	Male	[Not Available]	No	L-Lower	Central Lung	[Not Available]	T4	N2	M0	Stage IIIB
-0.3596	Lung Adenocarcinoma	71	Male	2	No	L-Upper	[Not Available]	R0	T4	N0	M0	Stage IIIA
0.0859	Lung Adenocarcinoma	79	Female	4	No	R-Lower	[Not Available]	R2	T3	N1	M0	Stage IIIA
3.408	Lung Adenocarcinoma	72	Male	4	No	L-Upper	Peripheral Lung	R0	T3	N2	M0	Stage IIIA
0.6706	Lung Adenocarcinoma	45	Female	3	No	L-Upper	[Not Available]	[Not Available]	T3	N2	M0	Stage IIIA
0.2189	Lung Adenocarcinoma	60	Male	1	No	L-Upper	[Not Available]	R0	T3	N2	M0	Stage IIIA
0.0309	Lung Adenocarcinoma	[Not Available]	Female	4	No	L-Upper	Peripheral Lung	R2	T3	N2	M0	Stage IIIA
-0.2558	Lung Adenocarcinoma	77	Male	3	No	L-Upper	[Not Available]	R0	T3	N2	M0	Stage IIIA
-1.0509	Lung Adenocarcinoma	52	Male	2	No	L-Lower	Peripheral Lung	R0	T3	N2	M0	Stage IIIA
0.0995	Lung Adenocarcinoma	[Not Available]	Male	3	No	R-Upper	Peripheral Lung	R0	T2	N2	M0	Stage IIIA
-0.7675	Lung Adenocarcinoma	87	Female	3	No	R-Upper	[Not Available]	[Not Available]	T2	N2	M0	Stage IIIA
2.0622	Lung Adenocarcinoma	55	Male	4	No	R-Lower	Central Lung	R0	T2	N2	M0	Stage IIIA
-0.2195	Lung Adenocarcinoma	71	Female	4	No	L-Lower	Peripheral Lung	R0	T2	N2	M0	Stage IIIA
-0.7651	Lung Adenocarcinoma	[Not Available]	Female	1	No	L-Lower	[Not Available]	R0	T2	N2	M0	Stage IIIA
-1.3448	Lung Adenocarcinoma	61	Female	2	No	R-Lower	Peripheral Lung	R0	T1b	N2	M0	Stage IIIA
-0.1073	Lung Adenocarcinoma	53	Female	3	No	L-Upper	[Not Available]	R0	T1	N2	M0	Stage IIIA
-0.8879	Lung Adenocarcinoma	59	Male	1	No	R-Upper	Central Lung	R0	T3	N0	M0	Stage IIB
-0.65	Lung Adenocarcinoma	[Not Available]	Male	1	No	R-Lower	Peripheral Lung	R0	T3	N0	M0	Stage IIB
2.7013	Lung Adenocarcinoma	65	Male	2	No	R-Middle	[Not Available]	R0	T2	N1	M0	Stage IIB
-0.6511	Lung Adenocarcinoma	68	Female	2	No	R-Lower	[Not Available]	R0	T2	N1	M0	Stage IIB
-0.011	Lung Adenocarcinoma	53	Male	3	No	L-Upper	[Not Available]	R0	T2	N1	M0	Stage IIB
2.0454	Lung Adenocarcinoma	61	Male	4	No	L-Lower	[Not Available]	[Not Available]	T2	N1	M0	Stage IIB
2.4437	Lung Adenocarcinoma	48	Male	2	No	R-Upper	[Not Available]	R0	T2b	N0	M0	Stage IIA
-1.1613	Lung Adenocarcinoma	67	Male	3	No	R-Upper	[Not Available]	[Not Available]	T2b	N0	M0	Stage IIA
-0.0325	Lung Adenocarcinoma	45	Male	4	No	R-Upper	Peripheral Lung	R0	T2a	N1	M0	Stage IIA
-1.196	Lung Adenocarcinoma	70	Male	2	No	R-Lower	Peripheral Lung	R0	T2a	N1	M0	Stage IIA
0.763	Lung Adenocarcinoma	79	Male	2	No	L-Upper	Peripheral Lung	R0	T2a	N1	M0	Stage IIA
0.7945	Lung Adenocarcinoma	64	Female	4	No	R-Upper	Central Lung	R0	T1b	N1	M0	Stage IIA
-0.7259	Lung Adenocarcinoma	[Not Available]	Female	1	No	L-Upper	Peripheral Lung	R0	T2a	N0	M0	Stage IB
2.1309	Lung Adenocarcinoma	56	Male	2	No	R-Upper	[Not Available]	R0	T2	N0	M0	Stage IB
1.586	Lung Adenocarcinoma	[Not Available]	Female	3	No	R-Upper	Peripheral Lung	R0	T2	N0	M0	Stage IB
0.787	Lung Adenocarcinoma	72	Female	4	No	R-Upper	[Not Available]	[Not Available]	T2	N0	M0	Stage IB
0.2458	Lung Adenocarcinoma	72	Male	2	No	R-Upper	[Not Available]	R0	T2	N0	M0	Stage IB
-0.3571	Lung Adenocarcinoma	85	Male	3	No	R-Upper	[Not Available]	[Not Available]	T2	N0	M0	Stage IB
-0.6549	Lung Adenocarcinoma	43	Male	2	No	R-Upper	[Not Available]	R0	T2	N0	M0	Stage IB
-1.0089	Lung Adenocarcinoma	72	Male	3	No	R-Upper	[Not Available]	R0	T2	N0	M0	Stage IB
0.909	Lung Adenocarcinoma	79	Female	1	No	R-Lower	[Not Available]	R0	T2	N0	M0	Stage IB
-0.3022	Lung Adenocarcinoma	[Not Available]	Male	3	No	L-Upper	Peripheral Lung	R0	T2	N0	M0	Stage IB
2.3913	Lung Adenocarcinoma	71	Female	4	No	L-Lower	[Not Available]	[Not Available]	T2	N0	M0	Stage IB
0.0104	Lung Adenocarcinoma	54	Female	4	No	L-Lower	Central Lung	R0	T2	N0	M0	Stage IB
-0.0583	Lung Adenocarcinoma	66	Female	1	No	L-Lower	[Not Available]	R0	T2	N0	M0	Stage IB
-1.0437	Lung Adenocarcinoma	67	Male	2	No	L-Lower	[Not Available]	R0	T2	N0	M0	Stage IB
2.6051	Lung Adenocarcinoma	[Not Available]	Female	2	No	[Discrepancy]	[Not Available]	R0	T2	N0	M0	Stage IB
2.6711	Lung Adenocarcinoma	56	Male	2	No	R-Upper	Peripheral Lung	R0	T1a	N0	M0	Stage IA
-0.7922	Lung Adenocarcinoma	62	Female	2	No	R-Upper	Central Lung	R0	T1	N0	M0	Stage IA
0.394	Lung Adenocarcinoma	84	Female	1	No	R-Upper	[Not Available]	R0	T1	N0	M0	Stage I
-0.0705	Lung Adenocarcinoma	74	Male	3	No	R-Upper	Peripheral Lung	R0	T2a	N0	M0	[Discrepancy]
3.8078	Lung Adenocarcinoma	60	Male	4	No	R-Lower	Peripheral Lung	R0	T2	N0	M0	Stage IB
2.9298	Lung Adenocarcinoma	59	Male	2	No	L-Upper	Peripheral Lung	R0	T1	N1	M0	Stage IIA
-0.1353	Lung Adenocarcinoma	41	Female	4	No	R-Upper	[Not Available]	R0	T2	N0	MX	Stage I
-1.2036	Lung Adenocarcinoma	68	Male	3	No	L-Upper	[Not Available]	R0	T1	N0	MX	Stage IA
0.8722	Lung Adenocarcinoma	57	Male	2	Yes, History of Prior Malignancy	R-Upper	[Not Available]	R0	T1	N0	MX	Stage IA
-1.2881	Lung Adenocarcinoma	62	Female	1	No	L-Upper	Central Lung	R0	T2	N0	M0	Stage IB
-0.6848	Lung Adenocarcinoma	71	Male	2	No	R-Lower	Central Lung	R0	T4	N0	M0	Stage IIIB
-0.2797	Lung Adenocarcinoma	65	Female	4	No	R-Upper	Peripheral Lung	R0	T2	N0	M0	Stage IB
-0.4966	Lung Adenocarcinoma	39	Female	2	No	L-Upper	[Not Available]	R0	T1a	N0	MX	Stage IA
-0.7471	Lung Adenocarcinoma	74	Female	1	No	R-Lower	[Not Available]	[Not Available]	T2	N0	M0	Stage IB
-0.6088	Lung Adenocarcinoma	53	Female	2	No	R-Upper	Peripheral Lung	R0	T2	N0	M0	Stage IB
0.0051	Lung Adenocarcinoma	66	Female	2	No	R-Upper	Peripheral Lung	R0	T2a	N0	M0	Stage IB
4.3891	Lung Adenocarcinoma	[Not Available]	Male	2	No	L-Lower	Peripheral Lung	R0	T2	N0	M0	Stage IB
0.1207	Lung Adenocarcinoma	[Not Available]	Female	2	No	R-Upper	Peripheral Lung	R0	T1	N0	M0	Stage IA
-0.0708	Lung Adenocarcinoma	81	Male	4	No	L-Lower	[Not Available]	R0	T2	N1	M0	Stage IIB
-0.6389	Lung Adenocarcinoma	75	Male	2	No	L-Upper	Peripheral Lung	R0	T1	N0	M0	Stage IA
-1.1867	Lung Adenocarcinoma	62	Male	4	No	L-Upper	Peripheral Lung	R0	T2	N2	M0	Stage IIIA
0.3203	Lung Adenocarcinoma	60	Female	4	Yes	R-Upper	[Not Available]	[Not Available]	T1	N0	MX	Stage IA
2.3131	Lung Adenocarcinoma	[Not Available]	Male	4	Yes	L-Upper	Peripheral Lung	R0	T2	N0	M0	Stage IB
-0.6113	Lung Adenocarcinoma	[Not Available]	Male	3	No	R-Upper	Peripheral Lung	R0	T2	N0	M0	Stage IB
-0.6977	Lung Adenocarcinoma	70	Male	[Not Available]	No	R-Upper	[Not Available]	[Not Available]	T2	N0	M0	Stage IA
-0.2698	Lung Adenocarcinoma	57	Female	2	No	L-Upper	Central Lung	R0	T2b	N0	M0	[Discrepancy]
-0.8685	Lung Adenocarcinoma	58	Female	2	No	R-Upper	[Not Available]	R0	T1	N2	M0	Stage IIIA
-0.4768	Lung Adenocarcinoma	63	Male	2	No	R-Lower	[Not Available]	R0	T2	N0	MX	Stage IB
-1.0056	Lung Adenocarcinoma	77	Female	4	No	L-Lower	Peripheral Lung	R0	T1	N0	M0	Stage IA
-1.1668	Lung Adenocarcinoma	65	Male	4	No	L-Upper	[Not Available]	[Not Available]	T2	N0	M0	Stage IB
-0.0754	Lung Adenocarcinoma	76	Female	3	No	L-Upper	Central Lung	R0	T2	N0	M0	Stage IB
2.4719	Lung Adenocarcinoma	64	Male	4	No	R-Lower	[Not Available]	R0	T2	N0	MX	Stage IB
-0.7479	Lung Adenocarcinoma	78	Female	3	No	L-Lower	Peripheral Lung	R0	T2	N0	M0	Stage IB
0.6807	Lung Adenocarcinoma	50	Female	3	No	R-Upper	[Not Available]	[Not Available]	T1	N0	M0	Stage IA
0.0314	Lung Adenocarcinoma	77	Male	4	No	L-Lower	[Not Available]	[Not Available]	T1	N0	M0	Stage IA
1.4723	Lung Adenocarcinoma	56	Male	1	No	R-Lower	[Not Available]	R0	T1	N0	M0	Stage IA
-1.1962	Lung Adenocarcinoma	71	Female	1	No	R-Lower	Central Lung	R0	T2	N1	M0	Stage IIB
2.8386	Lung Adenocarcinoma	55	Male	2	No	R-Upper	[Not Available]	R0	T2	N1	M0	Stage IIB
0.2769	Lung Adenocarcinoma	72	Male	3	No	R-Lower	[Not Available]	R0	T1	N0	M0	Stage IA
-0.7646	Lung Adenocarcinoma	60	Female	4	No	L-Upper	Peripheral Lung	R0	T1	NX	M0	Stage IA
0.5865	Lung Adenocarcinoma	69	Male	[Not Available]	No	R-Upper	[Not Available]	R0	T2	N1	MX	Stage IIB
-0.2815	Lung Adenocarcinoma	58	Female	2	No	L-Lower	Central Lung	[Not Available]	T1	N0	MX	Stage IA
-0.2628	Lung Adenocarcinoma	59	Male	4	No	[Discrepancy]	[Not Available]	[Not Available]	T1	N0	MX	Stage IA
-0.2061	Lung Adenocarcinoma	[Not Available]	Male	3	No	R-Lower	Peripheral Lung	R0	T2	N0	M0	Stage IB
-1.2617	Lung Adenocarcinoma	[Not Available]	Male	3	No	R-Upper	Peripheral Lung	R0	T2	N1	M0	Stage IIB
-0.8534	Lung Adenocarcinoma	69	Female	[Not Available]	No	R-Upper	[Not Available]	R0	T1	N0	M0	Stage IA
4.4211	Lung Adenocarcinoma	58	Male	2	No	R-Lower	Central Lung	R0	T1a	N0	M0	Stage IA
2.6469	Lung Adenocarcinoma	79	Female	3	No	L-Upper	[Not Available]	R0	T1	N0	M0	Stage IA
0.3469	Lung Adenocarcinoma	64	Female	4	No	L-Upper	[Not Available]	R0	T2a	N1	MX	Stage IIA
-0.2507	Lung Adenocarcinoma	81	Female	4	No	R-Upper	[Not Available]	[Not Available]	T1	N2	MX	Stage IIIA
-0.2153	Lung Adenocarcinoma	67	Male	3	No	R-Lower	Peripheral Lung	R0	T2	N0	M0	Stage IB
0.3045	Lung Adenocarcinoma	[Not Available]	Male	3	No	L-Lower	Peripheral Lung	R0	T2	N0	M0	Stage IB
-1.2302	Lung Adenocarcinoma	74	Female	4	Yes	L-Lower	[Not Available]	[Not Available]	T1	N0	M0	Stage IA
-0.1979	Lung Adenocarcinoma	55	Female	2	No	R-Upper	[Not Available]	[Not Available]	T2a	N2	M0	Stage IIIA
-0.2632	Lung Adenocarcinoma	67	Male	4	Yes	L-Upper	[Not Available]	R0	T2	N0	M0	Stage IB
1.584	Lung Adenocarcinoma	81	Female	1	No	R-Upper	Peripheral Lung	R0	T2a	N0	M0	Stage IB
-0.0613	Lung Adenocarcinoma	57	Female	[Not Available]	No	R-Lower	[Not Available]	[Not Available]	T2	N1	M0	[Discrepancy]
0.0908	Lung Adenocarcinoma	69	Female	4	No	L-Upper	[Not Available]	RX	T1b	N0	M0	Stage IA
-0.9166	Lung Adenocarcinoma	47	Female	2	No	R-Upper	[Not Available]	R0	T4	N3	M0	Stage IIIB
-0.9836	Lung Adenocarcinoma	59	Female	4	No	L-Lower	[Not Available]	R0	T2	N0	MX	Stage IB
-1.6754	Lung Adenocarcinoma	67	Female	4	No	R-Upper	[Not Available]	R0	T1	N0	M0	Stage IA
0.6718	Lung Adenocarcinoma	70	Male	3	No	R-Upper	[Not Available]	R0	T1	N0	M0	Stage IA
-0.4516	Lung Adenocarcinoma	74	Female	4	No	L-Upper	[Not Available]	R0	T2	NX	M0	Stage IB
-0.7014	Lung Adenocarcinoma	[Not Available]	Female	1	No	L-Lower	Peripheral Lung	R0	T2	N1	M0	Stage IIB
2.4166	Lung Adenocarcinoma	[Not Available]	Female	1	No	R-Upper	Peripheral Lung	R0	T2	N0	M0	Stage IB
1.5145	Lung Adenocarcinoma	55	Female	1	No	R-Upper	[Not Available]	R0	T2	N1	M0	Stage IIB
-1.0176	Lung Adenocarcinoma	70	Female	1	No	R-Lower	Peripheral Lung	R0	T3	N0	M0	Stage IIB
-0.2144	Lung Adenocarcinoma	54	Female	2	No	R-Upper	[Not Available]	[Not Available]	T3	N0	MX	Stage IIB
-1.3883	Lung Adenocarcinoma	76	Female	3	No	L-Upper	[Not Available]	R0	T1	N0	MX	Stage IA
-0.7733	Lung Adenocarcinoma	54	Female	4	No	L-Upper	[Not Available]	RX	T2	N2	MX	Stage IIIA
1.5802	Lung Adenocarcinoma	64	Male	4	No	L-Upper	Peripheral Lung	R0	T2b	N1	M0	Stage IIB
1.0443	Lung Adenocarcinoma	52	Male	4	No	L-Upper	[Not Available]	[Not Available]	T2	N0	M0	Stage IB
-0.0726	Lung Adenocarcinoma	58	Female	4	No	L-Upper	[Not Available]	R0	T2	N0	MX	Stage IB
-1.4623	Lung Adenocarcinoma	65	Male	4	No	R-Upper	Peripheral Lung	R0	T2	N0	M0	Stage IB
-0.9267	Lung Adenocarcinoma	58	Female	4	Yes, History of Synchronous/Bilateral Malignancy	R-Lower	Peripheral Lung	R0	T1b	N0	M0	Stage IA
4.7521	Lung Adenocarcinoma	70	Female	3	No	R-Middle	[Not Available]	R0	T2b	N0	M0	[Discrepancy]
2.7804	Lung Adenocarcinoma	68	Male	2	No	R-Lower	[Not Available]	R0	T2	N2	M0	Stage IIIA
-0.0838	Lung Adenocarcinoma	57	Male	2	No	L-Upper	[Not Available]	R0	T1b	N0	M0	Stage IA
-1.0589	Lung Adenocarcinoma	60	Male	4	No	R-Upper	Central Lung	R0	T2	N0	M0	Stage IB
0.5357	Lung Adenocarcinoma	77	Female	4	No	R-Lower	[Not Available]	R0	T1b	N0	M0	Stage IA
-0.8015	Lung Adenocarcinoma	70	Male	1	No	R-Middle	Peripheral Lung	R0	T2b	N0	M0	Stage IIA
-0.6974	Lung Adenocarcinoma	61	Male	2	No	R-Upper	Central Lung	R0	T2b	N1	M0	Stage IIB
0.1016	Lung Adenocarcinoma	67	Female	3	No	R-Upper	[Not Available]	[Not Available]	T2	N0	MX	Stage IB
-0.2436	Lung Adenocarcinoma	65	Female	4	No	[Discrepancy]	[Not Available]	R0	T1	N1	M0	Stage IIB
0.4003	Lung Adenocarcinoma	74	Female	2	No	[Discrepancy]	[Not Available]	R0	T2	N2	M0	Stage IIIA
-0.8766	Lung Adenocarcinoma	63	Male	3	No	R-Middle	[Not Available]	R0	T2a	N2	M1	Stage IV
-1.2998	Lung Adenocarcinoma	63	Female	4	No	R-Upper	[Not Available]	[Not Available]	T1a	N0	M0	Stage IA
-0.5433	Lung Adenocarcinoma	50	Female	4	No	L-Upper	[Not Available]	R0	T1a	N0	M0	Stage IA
0.2609	Lung Adenocarcinoma	49	Female	2	No	R-Lower	[Not Available]	[Not Available]	T3	N0	MX	Stage IIB
-0.5185	Lung Adenocarcinoma	75	Male	[Not Available]	Yes	R-Upper	Central Lung	[Not Available]	T2	N1	M0	Stage IIB
-0.18	Lung Adenocarcinoma	65	Female	1	No	R-Upper	Central Lung	R0	T2	N1	M0	Stage IIB
-1.0065	Lung Adenocarcinoma	77	Female	1	No	L-Upper	[Not Available]	R0	T1a	N0	MX	Stage IA
-1.1254	Lung Adenocarcinoma	63	Male	3	No	L-Upper	Peripheral Lung	RX	T2a	N1	MX	Stage IIA
-1.0184	Lung Adenocarcinoma	72	Female	4	No	R-Upper	Central Lung	R0	T3	N2	M0	Stage IIIA
-0.0826	Lung Adenocarcinoma	50	Female	4	No	L-Lower	Peripheral Lung	R0	T2b	N0	M0	Stage IIA
0.7018	Lung Adenocarcinoma	53	Male	2	No	R-Lower	[Not Available]	[Not Available]	T2b	N2	M0	Stage IIIA
1.0647	Lung Adenocarcinoma	65	Female	3	Yes	R-Upper	[Not Available]	R0	T1	N0	M0	Stage IA
-0.1386	Lung Adenocarcinoma	69	Female	1	No	L-Upper	Peripheral Lung	RX	T1b	N0	M0	Stage IA
-0.6922	Lung Adenocarcinoma	42	Male	1	No	R-Upper	Peripheral Lung	R0	T1	N0	M0	Stage IA
-1.5066	Lung Adenocarcinoma	66	Female	3	No	L-Upper	[Not Available]	R0	T1b	N0	MX	Stage IA
-1.0408	Lung Adenocarcinoma	71	Female	1	No	R-Upper	[Not Available]	R0	T1	N0	M0	Stage IA
-1.2059	Lung Adenocarcinoma	73	Male	3	Yes, History of Synchronous/Bilateral Malignancy	L-Lower	[Not Available]	R0	T2a	N0	MX	Stage IB
2.7571	Lung Adenocarcinoma	46	Male	1	No	R-Upper	Peripheral Lung	R0	T2a	N1	M0	Stage IIA
-0.0655	Lung Adenocarcinoma	65	Female	2	No	R-Lower	Central Lung	R0	T2	N0	M0	Stage IB
2.5094	Lung Adenocarcinoma	58	Male	2	No	R-Upper	[Not Available]	R0	T1a	N1	M0	[Discrepancy]
0.2319	Lung Adenocarcinoma	42	Male	4	No	L-Upper	Peripheral Lung	R0	T2	N1	M1	Stage IV
-0.9027	Lung Adenocarcinoma	41	Male	2	No	R-Lower	[Not Available]	R0	T2	N0	M0	Stage IB
0.8216	Lung Adenocarcinoma	64	Male	2	No	L-Lower	[Not Available]	R0	T1b	N0	M0	Stage IA
0.4376	Lung Adenocarcinoma	66	Male	1	No	R-Upper	Peripheral Lung	R0	T2	N0	M1	Stage IV
1.7592	Lung Adenocarcinoma	74	Female	3	No	L-Lower	[Not Available]	[Not Available]	T1	N0	MX	Stage IA
-0.1145	Lung Adenocarcinoma	78	Female	4	No	L-Upper	Peripheral Lung	R0	T1a	N0	M0	Stage IA
-0.9899	Lung Adenocarcinoma	56	Male	1	No	R-Upper	[Not Available]	R0	T1b	N0	M0	Stage IA
0.2035	Lung Adenocarcinoma	64	Male	3	Yes	[Not Available]	[Not Available]	[Not Available]	T2a	N0	M0	Stage IB
0.1871	Lung Adenocarcinoma	47	Female	2	Yes	L-Upper	[Not Available]	[Not Available]	T1b	N1	M0	Stage IIA
-0.1774	Lung Adenocarcinoma	74	Male	3	No	R-Upper	Central Lung	R0	T2	N1	M0	Stage IIB
-0.5004	Lung Adenocarcinoma	76	Female	4	No	R-Upper	Peripheral Lung	R0	T1	N1	M0	Stage IIA
-0.5378	Lung Adenocarcinoma	51	Female	2	No	R-Lower	[Not Available]	[Not Available]	T2a	N0	[Not Available]	Stage IB
1.4053	Lung Adenocarcinoma	61	Female	3	No	L-Upper	[Not Available]	[Not Available]	T1	NX	[Not Available]	Stage IA
1.0942	Lung Adenocarcinoma	64	Male	2	No	R-Upper	Peripheral Lung	R0	T1b	N0	M0	Stage IA
0.505	Lung Adenocarcinoma	56	Male	4	No	L-Lower	Peripheral Lung	RX	T2b	N0	MX	Stage IIA
-0.6956	Lung Adenocarcinoma	72	Female	1	No	R-Upper	Peripheral Lung	R0	T2b	N1	M0	Stage IIB
0.1274	Lung Adenocarcinoma	74	Male	[Not Available]	No	R-Upper	[Not Available]	R0	T1a	N0	M0	Stage IA
-0.739	Lung Adenocarcinoma	60	Male	2	Yes, History of Prior Malignancy	R-Upper	[Not Available]	R0	T2a	N1	M0	Stage IIA
2.7538	Lung Adenocarcinoma	60	Male	2	No	R-Upper	[Not Available]	R0	T1a	N0	MX	Stage IA
0.2616	Lung Adenocarcinoma	59	Female	4	No	L-Upper	[Not Available]	R0	T1	N0	M0	Stage IA
0.4205	Lung Adenocarcinoma	62	Male	1	No	R-Lower	Peripheral Lung	RX	T2a	N0	M0	Stage IB
-0.5898	Lung Adenocarcinoma	62	Male	4	No	R-Upper	[Not Available]	[Not Available]	T1	N0	MX	Stage IA
-1.4846	Lung Adenocarcinoma	45	Male	2	No	L-Upper	[Not Available]	R0	T2	N0	M0	Stage IB
-1.4813	Lung Adenocarcinoma	59	Female	1	No	R-Lower	[Not Available]	[Not Available]	T1b	N2	MX	Stage IIIA
0.6508	Lung Adenocarcinoma	52	Female	4	No	R-Upper	Central Lung	R0	T1	N0	M1	Stage IV
-0.9823	Lung Adenocarcinoma	70	Male	3	No	L-Lower	[Not Available]	[Not Available]	T2	N0	MX	Stage IB
-0.0749	Lung Adenocarcinoma	61	Male	4	No	L-Lower	Central Lung	R0	T2	N2	M0	Stage IIIA
-1.162	Lung Adenocarcinoma	65	Female	4	Yes	L-Upper	[Not Available]	R0	T2	N1	M0	Stage IIB
-0.8952	Lung Adenocarcinoma	83	Female	3	No	L-Lower	[Not Available]	R0	T2a	N2	M0	Stage IIIA
-0.9879	Lung Adenocarcinoma	62	Female	3	No	R-Lower	[Not Available]	[Not Available]	T2	N0	MX	Stage IB
1.1596	Lung Adenocarcinoma	73	Female	1	No	R-Upper	Peripheral Lung	R0	T2	N2	M0	Stage IIIA
-0.0533	Lung Adenocarcinoma	79	Female	[Not Available]	No	L-Lower	[Not Available]	R0	T1	N1	M0	Stage IIA
0.4185	Lung Adenocarcinoma	66	Male	2	No	R-Upper	[Not Available]	R0	T2	N1	M0	Stage IIB
-0.0652	Lung Adenocarcinoma	59	Female	4	No	L-Lower	[Not Available]	R0	T2	N0	M0	Stage IB
-0.1223	Lung Adenocarcinoma	74	Female	4	No	R-Lower	[Not Available]	R0	T4	N0	M0	Stage IIIA
-1.1645	Lung Adenocarcinoma	70	Female	3	No	L-Lower	Peripheral Lung	R0	T1a	N0	M0	Stage IA
-0.6347	Lung Adenocarcinoma	58	Male	2	No	L-Upper	Peripheral Lung	R0	T2a	N0	M0	Stage IB
-0.6235	Lung Adenocarcinoma	82	Male	3	No	L-Lower	[Not Available]	R0	T2	N0	M0	Stage IB
-0.8115	Lung Adenocarcinoma	77	Male	2	No	[Not Available]	Peripheral Lung	R0	T2	N0	M1	Stage IV
0.9748	Lung Adenocarcinoma	75	Female	4	Yes, History of Prior Malignancy	R-Upper	Peripheral Lung	R0	T1	N0	M0	Stage IA
-0.1419	Lung Adenocarcinoma	71	Female	[Not Available]	No	L-Lower	[Not Available]	[Not Available]	T2	N1	M0	Stage IIB
-1.0075	Lung Adenocarcinoma	58	Female	2	No	R-Upper	Peripheral Lung	R0	T3	N0	M0	Stage IIB
1.2	Lung Adenocarcinoma	52	Female	2	No	L-Upper	[Not Available]	[Not Available]	T1b	N0	M0	Stage IA
-0.3399	Lung Adenocarcinoma	71	Male	3	No	L-Upper	[Not Available]	RX	T2a	N0	M1a	Stage IV
0.214	Lung Adenocarcinoma	76	Female	4	Yes	L-Upper	[Not Available]	R0	T2a	N0	MX	Stage IB
-1.1888	Lung Adenocarcinoma	64	Female	4	No	L-Upper	[Not Available]	R0	T2a	N0	MX	Stage IB
-1.5169	Lung Adenocarcinoma	60	Male	3	No	L-Lower	[Not Available]	RX	T1b	N0	M0	Stage IA
-0.4633	Lung Adenocarcinoma	54	Female	1	No	L-Lower	Peripheral Lung	R0	T2b	N0	M0	Stage IIA
-1.3057	Lung Adenocarcinoma	72	Female	4	No	L-Upper	[Not Available]	R0	T1	N0	M0	Stage IA
2.1857	Lung Adenocarcinoma	68	Female	2	No	L-Upper	Peripheral Lung	R1	T2	N1	M0	Stage IIB
-0.661	Lung Adenocarcinoma	70	Male	2	No	L-Upper	[Not Available]	[Not Available]	T1b	N0	MX	Stage IA
-0.8756	Lung Adenocarcinoma	69	Male	4	No	R-Middle	Peripheral Lung	[Not Available]	T1b	N0	M0	Stage IA
-0.5291	Lung Adenocarcinoma	75	Female	3	No	R-Upper	[Not Available]	R0	T2b	N0	M0	Stage IIA
0.2527	Lung Adenocarcinoma	59	Female	[Not Available]	No	R-Lower	[Not Available]	[Not Available]	T2	N1	MX	Stage IIB
-0.7059	Lung Adenocarcinoma	72	Female	4	No	R-Upper	[Not Available]	RX	T2a	N0	MX	Stage IB
-0.3517	Lung Adenocarcinoma	76	Female	3	No	R-Upper	Central Lung	R0	T1a	N0	MX	Stage IA
0.1963	Lung Adenocarcinoma	46	Female	2	No	R-Middle	[Not Available]	R0	T3	N0	MX	Stage IIB
-0.0646	Lung Adenocarcinoma	57	Male	3	No	R-Upper	[Not Available]	R0	T1b	N1	M0	Stage IIA
0.3445	Lung Adenocarcinoma	54	Male	2	No	R-Upper	[Not Available]	R0	T2a	N0	M0	Stage IB
-0.9179	Lung Adenocarcinoma	70	Female	3	No	R-Middle	[Not Available]	R1	T2	N0	M1	Stage IV
-0.671	Lung Adenocarcinoma	56	Male	2	Yes, History of Prior Malignancy	L-Upper	Central Lung	R0	T2a	N1	M0	Stage IIA
1.0947	Lung Adenocarcinoma	56	Female	2	No	L-Lower	[Not Available]	[Not Available]	T1	N2	M0	Stage IIIA
-1.0306	Lung Adenocarcinoma	70	Female	2	No	L-Lower	[Not Available]	R0	T1a	N0	M0	Stage IA
-0.4688	Lung Adenocarcinoma	78	Female	1	No	R-Lower	[Not Available]	[Not Available]	T2a	N2	MX	Stage IIIA
-0.5073	Lung Adenocarcinoma	44	Male	2	No	R-Upper	Peripheral Lung	R0	T2a	N0	M0	Stage IB
0.6299	Lung Adenocarcinoma	72	Female	3	Yes	L-Lower	[Not Available]	R0	T1b	N0	MX	Stage IA
-1.8095	Lung Adenocarcinoma	60	Female	4	No	R-Upper	[Not Available]	[Not Available]	T2a	N0	M0	Stage IB
-0.6611	Lung Adenocarcinoma	61	Male	2	No	L-Upper	[Not Available]	R0	T2	N0	M0	Stage IB
1.1138	Lung Adenocarcinoma	74	Female	3	No	L-Lower	[Not Available]	R0	T1	N0	MX	Stage IA
-0.4285	Lung Adenocarcinoma	83	Male	3	No	R-Upper	[Not Available]	[Not Available]	T1b	N0	M0	Stage IA
-0.7475	Lung Adenocarcinoma	72	Female	4	Yes	R-Upper	[Not Available]	R0	T1	N0	M0	Stage IA
-0.4811	Lung Adenocarcinoma	64	Male	3	Yes	L-Lower	[Not Available]	[Not Available]	T3	N0	M0	Stage IIB
0.7272	Lung Adenocarcinoma	69	Male	2	No	L-Lower	[Not Available]	R0	T2b	N0	M0	Stage IIA
0.8834	Lung Adenocarcinoma	74	Male	3	Yes, History of Synchronous/Bilateral Malignancy	R-Middle	[Not Available]	R0	T1b	N0	M0	Stage IA
-0.2104	Lung Adenocarcinoma	81	Female	3	Yes, History of Prior Malignancy	L-Lower	[Not Available]	R0	T1b	N0	MX	Stage IA
-0.873	Lung Adenocarcinoma	55	Female	1	No	L-Lower	[Not Available]	[Not Available]	T1a	N0	MX	Stage I
-0.7777	Lung Adenocarcinoma	66	Male	2	Yes, History of Prior Malignancy	R-Middle	[Not Available]	R0	T1a	N0	M0	Stage IA
-1.1923	Lung Adenocarcinoma	60	Female	3	No	R-Upper	[Not Available]	R0	T2a	N0	M0	Stage IB
-0.2216	Lung Adenocarcinoma	60	Female	2	No	R-Upper	Central Lung	R0	T2a	N1	MX	Stage IIA
0.8664	Lung Adenocarcinoma	49	Male	3	No	L-Upper	[Not Available]	[Not Available]	T4	N1	M0	Stage IIIA
-1.0693	Lung Adenocarcinoma	63	Female	4	Yes, History of Prior Malignancy	L-Lower	[Not Available]	R0	T1b	N1	M0	Stage IIA
-0.1221	Lung Adenocarcinoma	81	Male	3	Yes, History of Synchronous/Bilateral Malignancy	Other (please specify)	[Not Available]	[Not Available]	T2a	N0	M0	Stage IB
-1.4351	Lung Adenocarcinoma	74	Female	4	Yes	R-Lower	[Not Available]	R0	T2	N0	M0	Stage IB
-0.8336	Lung Adenocarcinoma	70	Female	3	No	R-Upper	Central Lung	R0	T1	N0	M0	Stage IA
0.6031	Lung Adenocarcinoma	77	Female	4	No	L-Upper	Central Lung	R0	T1	N0	M0	Stage IA
-0.8222	Lung Adenocarcinoma	76	Female	3	No	R-Upper	Central Lung	[Not Available]	T3	N2	MX	Stage IIIA
-1.1951	Lung Adenocarcinoma	71	Male	4	No	R-Upper	[Not Available]	R0	T1b	N0	MX	Stage IA
-0.2337	Lung Adenocarcinoma	68	Female	3	No	R-Lower	Peripheral Lung	R0	T2	N0	M0	Stage IB
-0.8727	Lung Adenocarcinoma	81	Male	2	No	R-Upper	[Not Available]	R0	T3	N0	MX	Stage IIB
0.165	Lung Adenocarcinoma	78	Male	3	No	L-Lower	[Not Available]	RX	T1b	N1	MX	Stage IIA
1.096	Lung Adenocarcinoma	67	Male	3	No	L-Upper	[Not Available]	[Not Available]	T1b	N0	MX	Stage IA
-0.731	Lung Adenocarcinoma	52	Female	3	No	R-Upper	[Not Available]	[Not Available]	T1a	N0	M0	Stage IA
-1.0045	Lung Adenocarcinoma	74	Male	3	Yes, History of Prior Malignancy	R-Lower	[Not Available]	R0	T2	N0	MX	Stage IB
1.047	Lung Adenocarcinoma	70	Female	3	Yes, History of Prior Malignancy	R-Upper	[Not Available]	R0	T1a	N0	MX	Stage IA
-0.0656	Lung Adenocarcinoma	62	Female	4	No	R-Upper	[Not Available]	[Not Available]	T1	N0	M0	Stage IA
0.1327	Lung Adenocarcinoma	76	Male	1	No	R-Lower	[Not Available]	R0	T2a	N0	MX	Stage IB
-0.3936	Lung Adenocarcinoma	60	Female	4	No	R-Upper	[Not Available]	[Not Available]	T3	N0	M0	Stage IIB
0.0617	Lung Adenocarcinoma	67	Female	2	No	R-Upper	Peripheral Lung	R0	T2	N1	M0	Stage IIB
-0.4486	Lung Adenocarcinoma	76	Male	3	No	R-Upper	[Not Available]	R0	T2	N0	M0	Stage IB
-1.4066	Lung Adenocarcinoma	48	Female	4	No	L-Upper	Central Lung	R0	T1	N0	M0	Stage I
1.7789	Lung Adenocarcinoma	82	Female	1	No	R-Upper	[Not Available]	[Not Available]	T2	N0	M0	Stage IB
-0.8095	Lung Adenocarcinoma	61	Male	4	No	R-Upper	[Not Available]	[Not Available]	T2b	N1	M0	Stage IIB
0.6073	Lung Adenocarcinoma	59	Male	4	No	R-Upper	[Not Available]	[Not Available]	T2	N0	M0	Stage IB
-0.02	Lung Adenocarcinoma	45	Female	1	No	R-Lower	[Not Available]	[Not Available]	T1a	N0	M0	Stage IA
-0.2115	Lung Adenocarcinoma	64	Male	2	No	R-Lower	[Not Available]	R0	T1b	N0	MX	Stage IA
-0.4555	Lung Adenocarcinoma	67	Female	2	No	L-Upper	Central Lung	[Not Available]	T2a	N0	MX	Stage IB
-1.3952	Lung Adenocarcinoma	69	Male	3	No	L-Lower	[Not Available]	R0	T2a	N1	M0	Stage IIA
-0.0946	Lung Adenocarcinoma	65	Male	3	No	L-Upper	[Not Available]	[Not Available]	T2a	N0	MX	Stage IB
-1.1808	Lung Adenocarcinoma	62	Female	4	Yes, History of Prior Malignancy	R-Lower	[Not Available]	R0	T2a	N1	M0	Stage IIA
-0.1305	Lung Adenocarcinoma	80	Male	2	Yes, History of Synchronous/Bilateral Malignancy	R-Lower	[Not Available]	R0	T1a	N0	M0	Stage IA
0.1737	Lung Adenocarcinoma	69	Female	2	Yes, History of Prior Malignancy	R-Lower	[Not Available]	R0	T1b	N0	M0	Stage IA
-0.187	Lung Adenocarcinoma	80	Female	1	No	L-Upper	Peripheral Lung	R0	T1b	N0	M0	Stage IA
-0.5852	Lung Adenocarcinoma	56	Female	4	No	R-Lower	[Not Available]	R0	T2	N1	MX	Stage IIB
-1.0259	Lung Adenocarcinoma	75	Female	3	Yes, History of Prior Malignancy	R-Upper	[Not Available]	[Not Available]	T2a	N0	M0	Stage IB
0.463	Lung Adenocarcinoma	67	Female	1	Yes	R-Upper	[Not Available]	R0	T2	N0	M0	Stage IB
2.479	Lung Adenocarcinoma	51	Male	4	No	L-Upper	Peripheral Lung	R0	T2b	N0	M1b	Stage IV
-0.291	Lung Adenocarcinoma	55	Female	2	No	R-Lower	[Not Available]	R0	T2a	N0	MX	Stage IB
-0.8075	Lung Adenocarcinoma	84	Male	3	No	R-Upper	Central Lung	R0	T2	N0	M0	Stage IB
-1.6047	Lung Adenocarcinoma	60	Female	4	No	R-Upper	Central Lung	R0	T1a	N3	MX	Stage IIIB
-0.0605	Lung Adenocarcinoma	76	Male	3	No	L-Upper	[Not Available]	R0	T2a	N0	MX	Stage IB
-1.2104	Lung Adenocarcinoma	75	Female	4	No	R-Upper	Central Lung	R0	T1a	N0	MX	Stage IA
0.8294	Lung Adenocarcinoma	53	Female	2	No	L-Upper	Peripheral Lung	R0	T2	N2	M0	Stage IIIA
-0.5173	Lung Adenocarcinoma	73	Male	4	No	L-Upper	Peripheral Lung	R0	T2	N0	M0	Stage IB
-0.8867	Lung Adenocarcinoma	49	Male	3	Yes, History of Prior Malignancy	R-Upper	[Not Available]	RX	T1b	N0	MX	Stage IA
-0.2736	Lung Adenocarcinoma	59	Male	2	No	R-Upper	[Not Available]	[Not Available]	T1b	N1	MX	Stage IIA
0.7424	Lung Adenocarcinoma	61	Female	2	No	L-Upper	[Not Available]	RX	T1a	N0	MX	Stage IA
-0.8715	Lung Adenocarcinoma	82	Male	4	Yes	L-Upper	[Not Available]	[Not Available]	T2a	N2	M0	Stage IIIA
-2.0947	Lung Adenocarcinoma	70	Female	4	No	R-Upper	[Not Available]	R0	T2a	N0	MX	Stage IB
1.5373	Lung Adenocarcinoma	88	Male	3	Yes, History of Synchronous/Bilateral Malignancy	R-Lower	[Not Available]	R0	T1b	N0	MX	Stage IA
1.0682	Lung Adenocarcinoma	87	Female	3	Yes, History of Prior Malignancy	L-Upper	[Not Available]	R0	T2a	N0	MX	Stage IB
-0.7587	Lung Adenocarcinoma	75	Female	4	Yes, History of Prior Malignancy	L-Lower	[Not Available]	R0	T1a	N0	MX	Stage IA
-0.136	Lung Adenocarcinoma	70	Female	3	No	R-Middle	[Not Available]	R0	T1a	N0	MX	Stage IA
-0.6702	Lung Adenocarcinoma	68	Female	3	No	R-Upper	[Not Available]	R0	T1b	N0	M0	Stage IA
-0.2975	Lung Adenocarcinoma	73	Female	2	No	R-Upper	Peripheral Lung	R0	T1b	N0	M0	Stage IA
-0.4307	Lung Adenocarcinoma	60	Female	3	No	L-Upper	[Not Available]	R0	T1	N0	M0	Stage IA
0.2359	Lung Adenocarcinoma	63	Female	1	No	L-Lower	[Not Available]	R0	T1	N1	MX	Stage II
0.1127	Lung Adenocarcinoma	63	Female	1	No	L-Lower	[Not Available]	[Not Available]	T2a	NX	MX	Stage IB
-1.1335	Lung Adenocarcinoma	51	Female	2	No	L-Upper	[Not Available]	R0	T2	N1	M0	Stage IIB
-0.0063	Lung Adenocarcinoma	80	Female	1	No	R-Upper	Central Lung	R0	T3	N0	M0	Stage IIB
0.4143	Lung Adenocarcinoma	59	Female	1	No	L-Lower	[Not Available]	[Not Available]	T2a	N0	M0	Stage IB
-1.08	Lung Adenocarcinoma	64	Male	1	No	R-Lower	[Not Available]	RX	TX	NX	M1b	Stage IV
-0.4879	Lung Adenocarcinoma	74	Female	3	Yes, History of Prior Malignancy	R-Upper	[Not Available]	RX	T2b	N2	M0	Stage IIIA
-0.9113	Lung Adenocarcinoma	76	Female	4	Yes, History of Prior Malignancy	R-Lower	Central Lung	R0	T2b	N0	M0	Stage IIA
-0.9146	Lung Adenocarcinoma	62	Male	4	Yes	R-Upper	[Not Available]	[Not Available]	T3	N0	MX	Stage IIB
-0.4641	Lung Adenocarcinoma	61	Male	4	No	R-Lower	Central Lung	R0	T2	N1	M0	Stage IIB
-0.9476	Lung Adenocarcinoma	72	Female	3	Yes	R-Upper	Central Lung	[Not Available]	T1b	N0	MX	Stage IA
-0.1177	Lung Adenocarcinoma	68	Male	3	No	R-Upper	[Not Available]	R0	T2b	N1	M0	Stage IIB
-1.1612	Lung Adenocarcinoma	72	Female	3	No	L-Upper	[Not Available]	R0	T1b	N0	MX	Stage IA
0.8544	Lung Adenocarcinoma	72	Female	[Not Available]	No	R-Lower	[Not Available]	[Not Available]	T4	N1	M0	Stage IIIB
-0.1889	Lung Adenocarcinoma	65	Female	1	Yes, History of Prior Malignancy	L-Upper	[Not Available]	[Not Available]	T2a	N1	MX	Stage IIA
-1.4326	Lung Adenocarcinoma	61	Female	3	No	R-Lower	Peripheral Lung	R0	T2a	N0	MX	Stage IB
0.476	Lung Adenocarcinoma	61	Female	2	No	L-Lower	Central Lung	R0	T1b	N0	MX	Stage IA
0.1244	Lung Adenocarcinoma	54	Male	2	No	R-Lower	[Not Available]	R0	T2	N0	MX	Stage IB
-0.7835	Lung Adenocarcinoma	64	Female	4	No	R-Upper	[Not Available]	R1	T2a	N0	M0	Stage IB
-1.2723	Lung Adenocarcinoma	67	Male	4	Yes	L-Upper	[Not Available]	R0	T1a	N0	M0	Stage IA
1.1034	Lung Adenocarcinoma	72	Male	1	No	R-Upper	[Not Available]	R0	T2	N0	M0	Stage IB
0.056	Lung Adenocarcinoma	64	Female	2	No	L-Upper	[Not Available]	R0	T2a	N0	MX	Stage IB
-0.3015	Lung Adenocarcinoma	60	Female	4	No	R-Upper	[Not Available]	R0	T1a	N0	MX	Stage IA
0.2008	Lung Adenocarcinoma	42	Female	3	Yes	R-Lower	[Not Available]	R0	T2a	N0	M0	Stage IB
-0.0882	Lung Adenocarcinoma	69	Female	3	Yes, History of Prior Malignancy	R-Lower	[Not Available]	[Not Available]	T3	N0	MX	Stage IIB
0.8806	Lung Adenocarcinoma	73	Female	4	No	L-Upper	Peripheral Lung	R0	T1b	N0	M0	Stage IA
-1.2209	Lung Adenocarcinoma	59	Female	1	No	R-Upper	[Not Available]	R0	T2a	N0	MX	Stage IB
-0.7986	Lung Adenocarcinoma	73	Female	2	Yes, History of Prior Malignancy	R-Upper	[Not Available]	R0	T2a	N0	MX	Stage IB
-0.8131	Lung Adenocarcinoma	67	Female	4	No	R-Upper	[Not Available]	R1	T2	N2	MX	Stage IIIA
-1.0673	Lung Adenocarcinoma	71	Male	3	No	L-Lower	[Not Available]	R0	T2	N0	M0	Stage IB
0.5478	Lung Adenocarcinoma	51	Female	4	No	R-Upper	[Not Available]	R0	T2	N0	M0	Stage IB
0.0451	Lung Adenocarcinoma	65	Male	4	Yes	L-Upper	[Not Available]	R0	T2	N0	M0	Stage IA
-1.096	Lung Adenocarcinoma	69	Male	4	No	R-Lower	Central Lung	R0	T3	N0	M0	[Discrepancy]
1.0983	Lung Adenocarcinoma	70	Female	1	Yes	L-Upper	Central Lung	R1	T2b	N2	[Not Available]	Stage IIIA
-0.7935	Lung Adenocarcinoma	68	Female	3	Yes	R-Lower	Central Lung	R0	T1a	N0	MX	Stage IA
-1.8182	Lung Adenocarcinoma	81	Male	2	No	Other (please specify)	[Not Available]	[Not Available]	T2a	N2	M1a	Stage IV
0.0817	Lung Adenocarcinoma	62	Male	1	No	R-Lower	[Not Available]	R0	T1a	N2	MX	Stage IIIA
-0.3649	Lung Adenocarcinoma	61	Female	3	No	R-Upper	[Not Available]	R0	T1	N0	M0	Stage IA
0.6472	Lung Adenocarcinoma	73	Female	4	No	R-Upper	[Not Available]	R0	T2	N0	MX	Stage IB
-1.2576	Lung Adenocarcinoma	56	Male	4	No	R-Upper	Central Lung	R0	T3	N0	M0	Stage IIB
-0.7983	Lung Adenocarcinoma	60	Female	4	No	R-Upper	Peripheral Lung	[Not Available]	T1b	N0	MX	Stage IA
1.0654	Lung Adenocarcinoma	72	Male	3	No	R-Upper	[Not Available]	[Not Available]	T1a	N0	M0	Stage IA
-0.9764	Lung Adenocarcinoma	67	Male	3	No	R-Upper	Peripheral Lung	R0	T1	N0	M0	Stage IA
0.94	Lung Adenocarcinoma	51	Male	4	No	R-Upper	[Not Available]	R0	T2	N0	M0	Stage IB
-0.4543	Lung Adenocarcinoma	68	Male	2	No	R-Lower	[Not Available]	[Not Available]	T3	N0	M0	Stage IIB
-0.4481	Lung Adenocarcinoma	84	Female	3	No	L-Lower	Central Lung	R0	T2	N0	M0	Stage IB
0.3376	Lung Adenocarcinoma	59	Female	4	No	R-Lower	[Not Available]	[Not Available]	T1a	N1	MX	Stage IIA
1.9919	Lung Adenocarcinoma	75	Female	4	No	L-Upper	Central Lung	R0	T2	N0	M0	Stage IB
0.046	Lung Adenocarcinoma	51	Female	4	No	R-Upper	[Not Available]	[Not Available]	T4	N0	M0	Stage IIIB
-1.8682	Lung Adenocarcinoma	61	Female	1	No	L-Lower	Peripheral Lung	R0	T1b	N0	M0	Stage IA
1.3587	Lung Adenocarcinoma	52	Female	4	No	R-Middle	Peripheral Lung	R1	T4	N1	M1	Stage IV
0.3951	Lung Adenocarcinoma	[Not Available]	Female	2	No	R-Upper	Peripheral Lung	R0	T2	N2	M0	Stage IIIA
-0.4918	Lung Adenocarcinoma	53	Male	2	No	R-Upper	Peripheral Lung	R0	T1a	N0	MX	Stage IA
0.1061	Lung Adenocarcinoma	52	Female	2	Yes	R-Upper	[Not Available]	[Not Available]	T2	N0	MX	Stage IB
0.5167	Lung Adenocarcinoma	61	Female	4	No	R-Lower	[Not Available]	R0	T2	N1	M0	Stage IIB
-1.177	Lung Adenocarcinoma	72	Female	1	Yes, History of Prior Malignancy	R-Lower	[Not Available]	R0	T3	N0	MX	Stage IIB
-0.817	Lung Adenocarcinoma	63	Female	1	No	L-Lower	Peripheral Lung	R0	T2a	N0	M0	Stage IB
0.2546	Lung Adenocarcinoma	73	Male	4	No	L-Upper	[Not Available]	[Not Available]	T1b	N0	M0	Stage IA
0.4991	Lung Adenocarcinoma	75	Male	3	No	R-Upper	Peripheral Lung	[Not Available]	T1b	N0	M0	Stage IA
0.1052	Lung Adenocarcinoma	70	Female	4	No	R-Upper	[Not Available]	[Not Available]	T1b	N0	M0	Stage I
-0.7128	Lung Adenocarcinoma	85	Male	3	No	R-Lower	[Not Available]	[Not Available]	T2b	[Not Available]	[Not Available]	[Not Available]
-0.8779	Lung Adenocarcinoma	71	Female	2	No	R-Upper	[Not Available]	[Not Available]	T2a	N0	MX	Stage IB
-0.4159	Lung Adenocarcinoma	78	Female	4	No	R-Upper	[Not Available]	R0	T2a	N0	MX	Stage IB
2.9836	Lung Adenocarcinoma	40	Female	2	No	R-Upper	Peripheral Lung	R0	T2	N0	M1	Stage IV
0.0994	Lung Adenocarcinoma	58	Female	4	No	R-Upper	[Not Available]	R0	T2	N0	M0	Stage IB
-0.5546	Lung Adenocarcinoma	75	Male	3	No	L-Lower	[Not Available]	R0	T1b	N1	MX	Stage IIA
2.6322	Lung Adenocarcinoma	51	Female	4	No	R-Upper	[Not Available]	R0	T1	N0	MX	Stage IA
-0.9841	Lung Adenocarcinoma	54	Female	4	No	R-Upper	[Not Available]	[Not Available]	T2a	N0	M0	Stage IB
-0.318	Lung Adenocarcinoma	73	Female	3	No	L-Lower	[Not Available]	RX	T2	N0	M0	Stage IB
-0.368	Lung Adenocarcinoma	71	Male	2	No	L-Lower	[Not Available]	R0	T1a	N0	M0	Stage IA
0.9779	Lung Adenocarcinoma	59	Female	3	No	R-Upper	[Not Available]	R0	T1b	N0	M0	Stage IA
1.1142	Lung Adenocarcinoma	68	Male	4	No	L-Lower	[Not Available]	R0	T2	N0	M0	Stage IB
-0.1691	Lung Adenocarcinoma	59	Male	4	No	L-Lower	Peripheral Lung	RX	T3	N1	M0	Stage IIIA
-0.2453	Lung Adenocarcinoma	77	Female	2	Yes	R-Lower	[Not Available]	R0	T2	N2	M0	Stage IIIA
-0.8625	Lung Adenocarcinoma	68	Female	4	Yes	R-Upper	[Not Available]	R0	T1	N2	MX	Stage IIIA
0.0409	Lung Adenocarcinoma	57	Male	1	No	L-Upper	Peripheral Lung	R0	T2a	N0	M0	Stage IB
-0.8355	Lung Adenocarcinoma	73	Female	4	No	R-Upper	[Not Available]	R0	T1	N0	M0	Stage IA
-0.5979	Lung Adenocarcinoma	77	Male	3	No	R-Lower	Peripheral Lung	[Not Available]	T3	N0	MX	Stage IIB
-0.9388	Lung Adenocarcinoma	70	Female	4	No	R-Middle	[Not Available]	R0	T1b	N0	M0	Stage IA
-0.4836	Lung Adenocarcinoma	69	Female	3	Yes	R-Lower	Peripheral Lung	[Not Available]	T2a	N0	M0	Stage IB
0.1016	Lung Adenocarcinoma	68	Male	4	Yes	L-Upper	[Not Available]	R0	T2	N0	M0	Stage IB
-0.0829	Lung Adenocarcinoma	50	Male	4	No	R-Middle	Peripheral Lung	R0	T2a	N1	M0	Stage IIA
-0.0931	Lung Adenocarcinoma	70	Male	3	No	L-Lower	[Not Available]	R0	T1a	N0	M0	Stage IA
-1.3814	Lung Adenocarcinoma	77	Female	1	No	L-Lower	[Not Available]	R0	T3	N0	MX	Stage IIB
0.3434	Lung Adenocarcinoma	66	Male	3	No	R-Upper	Central Lung	R0	T2	N2	M0	Stage IIIA
-0.7273	Lung Adenocarcinoma	70	Female	1	No	R-Lower	Peripheral Lung	R0	T2	N2	M0	Stage IIIA
1.1418	Lung Adenocarcinoma	66	Male	2	No	R-Middle	[Not Available]	[Not Available]	T2	N0	MX	Stage IB
-1.2187	Lung Adenocarcinoma	60	Female	2	Yes, History of Prior Malignancy	R-Upper	Central Lung	R0	T1a	N0	MX	Stage IA
0.0474	Lung Adenocarcinoma	73	Female	3	Yes	L-Upper	Central Lung	R0	T2a	N1	M0	Stage IIA
0.455	Lung Adenocarcinoma	77	Male	3	No	L-Upper	[Not Available]	R0	T2a	N1	MX	Stage IIA
-1.3121	Lung Adenocarcinoma	55	Female	3	No	L-Upper	Peripheral Lung	[Not Available]	T2a	N0	M0	Stage IB
-0.3835	Lung Adenocarcinoma	70	Male	2	No	R-Lower	Central Lung	R0	T3	N0	M0	Stage IIB
-1.583	Lung Adenocarcinoma	79	Male	3	No	R-Upper	[Not Available]	R0	T2a	N0	M0	Stage IB
-0.3167	Lung Adenocarcinoma	73	Male	2	Yes, History of Prior Malignancy	R-Upper	[Not Available]	[Not Available]	T3	N0	M0	Stage IIB
1.3744	Lung Adenocarcinoma	79	Female	4	No	L-Upper	[Not Available]	[Not Available]	T3	N2	M0	Stage IIIA
0.8836	Lung Adenocarcinoma	66	Female	4	No	L-Upper	Peripheral Lung	R0	T2	N1	M0	Stage IIB
-0.5253	Lung Adenocarcinoma	60	Male	4	No	[Discrepancy]	Central Lung	R0	T2	N0	M0	Stage IB
-0.4657	Lung Adenocarcinoma	61	Female	4	No	R-Upper	[Not Available]	R0	T1b	N0	MX	Stage IA
-0.4409	Lung Adenocarcinoma	52	Male	1	No	R-Upper	Central Lung	R0	T2a	N1	M0	Stage IIA
-0.5865	Lung Adenocarcinoma	65	Male	4	No	L-Upper	Central Lung	R0	T2	N0	M0	Stage IB
-0.7262	Lung Adenocarcinoma	49	Female	4	No	R-Upper	[Not Available]	R0	T1	N2	M0	Stage IIIA
0.8832	Lung Adenocarcinoma	61	Male	4	No	L-Upper	Peripheral Lung	R0	T2	N2	M0	Stage IIIA
-0.5603	Lung Adenocarcinoma	67	Female	4	No	R-Lower	[Not Available]	R0	T1a	N0	MX	Stage IA
0.4962	Lung Adenocarcinoma	58	Male	5	No	R-Upper	[Not Available]	[Not Available]	T2a	N0	M0	Stage IB
-0.6136	Lung Adenocarcinoma	77	Male	3	No	R-Lower	[Not Available]	R0	T3	N1	MX	Stage IIIA
-0.6008	Lung Adenocarcinoma	72	Male	2	No	R-Upper	[Not Available]	[Not Available]	T2	N0	MX	Stage IB
1.796	Lung Adenocarcinoma	52	Female	4	No	R-Lower	Peripheral Lung	R0	T1b	N0	M0	Stage IA
0.3992	Lung Adenocarcinoma	65	Male	3	Yes	R-Upper	[Not Available]	R0	T2	N0	M0	Stage IB
0.4045	Lung Adenocarcinoma	69	Male	4	Yes, History of Prior Malignancy	R-Lower	Peripheral Lung	R0	T2	N1	M0	Stage IIB
-0.5543	Lung Adenocarcinoma	58	Male	2	No	R-Lower	[Not Available]	R0	T2a	N0	MX	Stage IB
3.0924	Lung Adenocarcinoma	50	Female	4	No	[Discrepancy]	[Not Available]	[Not Available]	T2	N1	MX	Stage IIB
-0.5559	Lung Adenocarcinoma	74	Male	3	Yes, History of Synchronous/Bilateral Malignancy	R-Lower	[Not Available]	R0	T3	N0	MX	Stage IIB
-0.583	Lung Adenocarcinoma	69	Male	4	No	R-Upper	[Not Available]	R0	T2	N2	M0	Stage IIIA
-0.7661	Lung Adenocarcinoma	42	Female	4	No	R-Middle	Central Lung	[Not Available]	T2a	N0	M0	Stage IB
-1.1186	Lung Adenocarcinoma	72	Male	1	No	R-Upper	[Not Available]	RX	T1	N0	MX	Stage IA
-0.0007	Lung Adenocarcinoma	71	Male	3	Yes, History of Prior Malignancy	L-Lower	Peripheral Lung	RX	T2	N2	M0	Stage IIIA
0.5245	Lung Adenocarcinoma	69	Male	4	No	L-Upper	Peripheral Lung	R0	T1	N0	M0	Stage IA
-0.2509	Lung Adenocarcinoma	67	Male	2	No	R-Middle	[Not Available]	R0	T3	N2	MX	Stage IIIA
2.0182	Lung Adenocarcinoma	59	Male	4	No	L-Upper	[Not Available]	[Not Available]	T2	N2	MX	Stage IIIA
0.4141	Lung Adenocarcinoma	61	Male	2	No	L-Upper	[Not Available]	[Not Available]	T2a	N0	MX	Stage IB
0.0462	Lung Adenocarcinoma	66	Female	4	No	L-Lower	[Not Available]	[Not Available]	T2b	N2	M0	Stage IIIA
1.3481	Lung Adenocarcinoma	70	Male	3	Yes	L-Upper	[Not Available]	R0	T2a	N1	M0	Stage IIA
2.4575	Lung Adenocarcinoma	74	Male	3	No	L-Upper	[Not Available]	[Not Available]	T2	N2	M0	Stage IIIA
-1.1119	Lung Adenocarcinoma	68	Male	4	No	L-Upper	Peripheral Lung	R0	T2	N0	M0	Stage IB
2.1977	Lung Adenocarcinoma	73	Male	1	No	R-Lower	Peripheral Lung	[Not Available]	T3	N0	M0	Stage IIB
-1.0686	Lung Adenocarcinoma	66	Female	1	No	L-Upper	Peripheral Lung	R0	T2	N0	M0	Stage IB
-0.8462	Lung Adenocarcinoma	59	Female	3	Yes	L-Upper	[Not Available]	[Not Available]	T2	N1	M0	Stage IIB
-0.8642	Lung Adenocarcinoma	58	Female	4	No	R-Upper	Peripheral Lung	R0	T2b	N0	M0	Stage IIA
1.4535	Lung Adenocarcinoma	77	Male	4	Yes, History of Prior Malignancy	L-Lower	Peripheral Lung	RX	T2a	N0	MX	Stage IB
-0.0836	Lung Adenocarcinoma	84	Male	3	No	L-Lower	Peripheral Lung	[Not Available]	T2a	N0	MX	Stage IB
-0.5563	Lung Adenocarcinoma	54	Female	4	No	L-Upper	Peripheral Lung	[Not Available]	T2a	N2	MX	Stage IIIA
1.3995	Lung Adenocarcinoma	42	Female	4	No	L-Upper	[Not Available]	R0	T2	N2	M0	Stage IIIA
-0.6128	Lung Adenocarcinoma	66	Male	3	Yes	R-Lower	[Not Available]	RX	T2	N2	M0	Stage IIIA
0.5136	Lung Adenocarcinoma	79	Female	1	No	R-Lower	[Not Available]	[Not Available]	T2	N1	M0	Stage IIB
1.1033	Lung Adenocarcinoma	74	Female	3	No	R-Upper	[Not Available]	[Not Available]	T2	N2	M0	Stage IIIA
0.7407	Lung Adenocarcinoma	71	Male	2	No	L-Upper	Peripheral Lung	R0	T2	N1	M0	Stage IIB
-0.7147	Lung Adenocarcinoma	38	Male	4	No	R-Upper	Peripheral Lung	R0	T1	N0	M0	Stage IA
-0.892	Lung Adenocarcinoma	73	Female	2	No	L-Upper	[Not Available]	[Not Available]	T1b	N1	M0	Stage IIA
-0.2943	Lung Adenocarcinoma	60	Female	1	No	L-Upper	[Not Available]	R0	T2	N0	M0	Stage IB
0.2905	Lung Adenocarcinoma	47	Male	[Not Available]	No	[Discrepancy]	[Not Available]	[Not Available]	T2	N2	M0	Stage IIIA
0.2344	Lung Adenocarcinoma	52	Female	1	No	R-Lower	Central Lung	R0	T2a	N0	M0	Stage IB
-0.4561	Lung Adenocarcinoma	56	Male	4	No	R-Upper	Peripheral Lung	[Not Available]	T4	N0	MX	[Discrepancy]
-2.1723	Lung Adenocarcinoma	48	Female	2	No	R-Upper	[Not Available]	RX	T2	N0	M0	Stage IB
0.0681	Lung Adenocarcinoma	69	Female	4	No	L-Upper	Peripheral Lung	R1	T3	N0	M0	Stage IIB
1.7698	Lung Adenocarcinoma	73	Female	4	No	[Discrepancy]	[Not Available]	R0	T3	N1	M0	Stage IIIA
0.3297	Lung Adenocarcinoma	70	Male	4	No	R-Upper	[Not Available]	R1	T3	N0	M0	Stage IIB
0.9296	Lung Adenocarcinoma	65	Male	3	No	L-Upper	[Not Available]	R0	T2	N1	M0	Stage IIB
-0.3665	Lung Adenocarcinoma	58	Male	[Not Available]	No	R-Lower	[Not Available]	[Not Available]	T2	N2	M0	Stage IIIA
-1.0309	Lung Adenocarcinoma	57	Female	1	No	R-Middle	Central Lung	R0	T1a	N0	M0	Stage IA
-0.8856	Lung Adenocarcinoma	63	Female	3	No	Other (please specify)	Peripheral Lung	R0	T4	N0	M0	Stage IIIA
0.6588	Lung Adenocarcinoma	59	Male	4	No	L-Lower	Central Lung	R0	T2	N1	M0	Stage IIB
-1.0773	Lung Adenocarcinoma	59	Male	2	No	R-Upper	Peripheral Lung	[Not Available]	T2b	N1	MX	Stage IIB
-0.4514	Lung Adenocarcinoma	80	Male	3	No	R-Upper	Peripheral Lung	R0	T2a	N0	M0	Stage IB
-0.5371	Lung Adenocarcinoma	59	Female	4	No	L-Lower	Peripheral Lung	R1	T4	N2	M0	Stage IIIB
1.1047	Lung Adenocarcinoma	69	Female	4	No	L-Upper	Peripheral Lung	R0	T2	N0	M1	Stage IV
0.2178	Lung Adenocarcinoma	71	Male	2	No	R-Upper	[Not Available]	[Not Available]	T1a	N0	M0	Stage IA
-0.9401	Lung Adenocarcinoma	75	Male	4	No	R-Upper	[Not Available]	R0	T3	N0	MX	Stage IIB
-0.8492	Lung Adenocarcinoma	70	Male	2	No	L-Upper	[Not Available]	R0	T1a	N2	MX	Stage IIIA
-0.6416	Lung Adenocarcinoma	41	Male	2	No	R-Upper	Peripheral Lung	R0	T3	N0	M0	Stage IIB
0.625	Lung Adenocarcinoma	55	Female	4	No	R-Upper	Central Lung	R0	T2	N0	M0	Stage IB
-0.6791	Lung Adenocarcinoma	67	Male	5	No	R-Middle	[Not Available]	[Not Available]	T2a	N1	M0	Stage IIA
-0.3233	Lung Adenocarcinoma	72	Male	3	No	R-Lower	[Not Available]	R0	T2a	N1	M0	Stage IIA
0.0029	Lung Adenocarcinoma	63	Male	4	No	L-Upper	[Not Available]	R0	T1a	N0	M0	Stage IA
-1.2505	Lung Adenocarcinoma	81	Female	3	No	R-Lower	[Not Available]	R0	T1	N0	M0	Stage IA
0.7481	Lung Adenocarcinoma	69	Female	1	No	L-Upper	[Not Available]	R0	T2a	N0	M0	Stage IB
1.6189	Lung Adenocarcinoma	57	Male	4	No	L-Lower	[Not Available]	R0	T4	N2	M0	Stage IIIB
-0.9648	Lung Adenocarcinoma	69	Female	3	Yes, History of Prior Malignancy	R-Upper	[Not Available]	[Not Available]	T1b	N0	M0	Stage IA
-1.0875	Lung Adenocarcinoma	52	Male	5	No	R-Lower	[Not Available]	[Not Available]	T2a	N0	M0	Stage IB
0.6519	Lung Adenocarcinoma	40	Female	4	No	R-Upper	[Not Available]	R1	T3	N2	M1b	Stage IV
-1.1455	Lung Adenocarcinoma	58	Female	4	No	R-Upper	[Not Available]	R0	T2a	N0	M0	Stage IB
-1.2541	Lung Adenocarcinoma	59	Male	4	Yes, History of Synchronous/Bilateral Malignancy	R-Upper	[Not Available]	[Not Available]	T2b	N0	MX	Stage IIA
0.7165	Lung Adenocarcinoma	61	Male	2	No	R-Upper	[Not Available]	R0	T1a	N0	M0	Stage IA
-0.3955	Lung Adenocarcinoma	81	Male	1	Yes	R-Middle	[Not Available]	[Not Available]	T2b	N0	MX	Stage IIA
0.56	Lung Adenocarcinoma	63	Male	4	No	R-Lower	[Not Available]	R0	T3	N1	M0	Stage IIIA
1.0954	Lung Adenocarcinoma	76	Female	2	No	L-Lower	[Not Available]	[Not Available]	T1b	N0	MX	Stage IA
-0.201	Lung Adenocarcinoma	75	Female	3	No	L-Upper	[Not Available]	[Not Available]	T2	N2	MX	Stage IIIA
-0.723	Lung Adenocarcinoma	63	Female	1	No	L-Lower	Peripheral Lung	R0	T2	N1	M0	Stage IIB
-0.8704	Lung Adenocarcinoma	54	Female	2	No	R-Upper	[Not Available]	R0	T2a	N0	M0	Stage IB
0.7081	Lung Adenocarcinoma	62	Female	2	No	L-Lower	Peripheral Lung	R0	T1b	N1	M0	Stage IIA
-0.7384	Lung Adenocarcinoma	65	Female	3	No	L-Upper	Peripheral Lung	R0	T1	N0	M0	Stage IA
0.2102	Lung Adenocarcinoma	65	Female	4	No	L-Upper	[Not Available]	[Not Available]	T1	N1	MX	Stage IIA
-0.991	Lung Adenocarcinoma	76	Female	3	No	R-Lower	[Not Available]	[Not Available]	T2	N0	M0	Stage IB
0.9724	Lung Adenocarcinoma	60	Male	2	No	R-Lower	[Not Available]	[Not Available]	T1	N0	M0	Stage IA
0.4348	Lung Adenocarcinoma	57	Male	1	No	R-Upper	Peripheral Lung	R0	T2	N0	M0	Stage IB
-0.8949	Lung Adenocarcinoma	56	Female	4	No	R-Upper	[Not Available]	[Not Available]	T1b	N1	M0	Stage IIA
-1.6421	Lung Adenocarcinoma	62	Female	2	No	R-Upper	Peripheral Lung	R0	T3	N0	MX	Stage IIB
-1.3492	Lung Adenocarcinoma	70	MALE	4	No	R-Lower	Peripheral Lung	RX	T2	N2	M1	Stage IV
-0.6176	Lung Adenocarcinoma	62	Male	4	Yes	L-Upper	[Not Available]	RX	T2	N0	M0	Stage IB
-0.1587	Lung Adenocarcinoma	75	Male	3	No	R-Lower	Peripheral Lung	[Not Available]	T1	NX	M0	Stage IA
