# Supplementary material for: PSMD7 downregulation suppresses lung cancer progression by regulating the p53 pathway
Source: J Cancer. 2021 Jun 11;12(16):4945–57. doi: 10.7150/jca.53613 (PMC8247365; doi:10.7150/jca.53613)
Supplement: Supplementary file 2 — Supplementary table S2. [file jcav12p4945s2.xlsx]

## Sheet: Sheet1
PSMD7	Neoplasm Histologic Type Name	Age	Sex	Tobacco smoking history	Prior malignancy history	Laterality	Location of lung parenchyma	Residual tumors	Tumor size	Lymph node invasion	Distant metastasis	Tumor TNM Stage
4.8253	Lung Squamous Cell Carcinoma	71	Male	2	No	R-Upper	Central Lung	R0	T2a	N0	MX	Stage IB
4.095	Lung Squamous Cell Carcinoma	73	Male	4	No	L-Upper	Peripheral Lung	R0	T2	N0	M0	Stage IB
4.0669	Lung Squamous Cell Carcinoma	[Not Available]	Female	4	[Not Available]	L-Lower	[Not Available]	RX	T2	N1	M0	Stage IIB
3.4311	Lung Squamous Cell Carcinoma	60	Female	4	No	R-Lower	Peripheral Lung	[Not Available]	T1b	N1	M0	Stage IIA
3.3899	Lung Squamous Cell Carcinoma	67	Male	4	No	R-Upper	[Not Available]	R0	T2	N2	M0	Stage IIIA
3.3238	Lung Squamous Cell Carcinoma	62	Female	2	Yes	R-Lower	[Not Available]	[Not Available]	T2	N1	M0	Stage IIB
3.3056	Lung Squamous Cell Carcinoma	68	Male	4	No	R-Lower	Peripheral Lung	R0	T2a	N0	M0	Stage IB
3.0993	Lung Squamous Cell Carcinoma	77	Female	4	No	R-Lower	[Not Available]	R0	T2	N0	M0	Stage IB
2.8835	Lung Squamous Cell Carcinoma	64	Female	4	No	L-Lower	Central Lung	R0	T2	N1	M0	Stage IIB
2.8511	Lung Squamous Cell Carcinoma	52	Male	4	No	L-Lower	Central Lung	R0	T2	N0	M0	Stage IB
2.8507	Lung Squamous Cell Carcinoma	67	Male	4	No	L-Upper	[Not Available]	R0	T2	N0	M0	Stage IB
2.5205	Lung Squamous Cell Carcinoma	54	Male	4	No	L-Upper	[Not Available]	R0	T2	N2	M0	Stage IIIA
2.4639	Lung Squamous Cell Carcinoma	47	Male	4	No	Bronchial	[Not Available]	R0	T3	N1	M0	Stage IIIA
2.4461	Lung Squamous Cell Carcinoma	71	Male	3	No	L-Lower	Peripheral Lung	R0	T1	N1	M0	Stage IIA
2.4414	Lung Squamous Cell Carcinoma	[Not Available]	Male	4	No	R-Lower	Central Lung	R0	T2	N1	M0	Stage IIB
2.4267	Lung Squamous Cell Carcinoma	79	Male	3	No	R-Lower	[Not Available]	[Not Available]	T2	N0	M0	Stage IB
2.3859	Lung Squamous Cell Carcinoma	65	Male	2	No	L-Lower	Central Lung	R0	T1b	N1	M0	Stage IIA
2.1324	Lung Squamous Cell Carcinoma	78	Male	2	No	L-Upper	Central Lung	R1	T2b	N0	MX	Stage IIA
2.0934	Lung Squamous Cell Carcinoma	73	Male	5	No	R-Upper	Central Lung	R0	T2	N2	M0	Stage IIIA
2.076	Lung Squamous Cell Carcinoma	67	Male	4	No	L-Lower	Central Lung	R0	T1b	N2	M0	Stage IIIA
2.0598	Lung Squamous Cell Carcinoma	70	Male	4	No	L-Lower	Peripheral Lung	R0	T2a	N1	M0	Stage IIA
2.0524	Lung Squamous Cell Carcinoma	75	Male	3	No	[Discrepancy]	[Not Available]	R0	T2	N0	M0	Stage IB
1.9676	Lung Squamous Cell Carcinoma	74	Male	2	No	L-Lower	[Not Available]	R0	T1a	N0	M0	Stage IA
1.887	Lung Squamous Cell Carcinoma	60	Male	4	No	R-Upper	[Not Available]	R0	T2	N1	M0	Stage IIB
1.8845	Lung Squamous Cell Carcinoma	77	Female	4	No	R-Upper	[Not Available]	R0	T2a	N0	M0	Stage IB
1.8651	Lung Squamous Cell Carcinoma	73	Female	3	No	L-Upper	[Not Available]	R0	T1b	N0	M0	Stage IA
1.8535	Lung Squamous Cell Carcinoma	63	Female	2	No	R-Upper	[Not Available]	R0	T2	N2	M0	Stage IIIA
1.8534	Lung Squamous Cell Carcinoma	72	Male	3	Yes, History of Prior Malignancy	R-Upper	[Not Available]	R0	T2a	N0	M0	Stage IB
1.8084	Lung Squamous Cell Carcinoma	65	Male	4	No	R-Upper	Central Lung	R0	T4	N1	[Not Available]	Stage IIIB
1.7955	Lung Squamous Cell Carcinoma	50	Male	2	No	L-Upper	Central Lung	R0	T2a	N1	M0	Stage IIA
1.7124	Lung Squamous Cell Carcinoma	67	Male	2	No	R-Upper	[Not Available]	R0	T2	N0	M0	Stage IB
1.707	Lung Squamous Cell Carcinoma	64	Male	4	No	R-Lower	[Not Available]	R0	T2	N0	M0	Stage IB
1.7066	Lung Squamous Cell Carcinoma	73	Female	4	No	R-Upper	Peripheral Lung	R0	T3	N0	M0	Stage IIB
1.705	Lung Squamous Cell Carcinoma	68	Male	2	Yes	R-Lower	[Not Available]	R0	T2	N0	M0	Stage IB
1.6772	Lung Squamous Cell Carcinoma	77	Male	3	No	R-Upper	[Not Available]	R0	T2a	N0	M0	Stage IB
1.6701	Lung Squamous Cell Carcinoma	67	Male	2	No	L-Lower	[Not Available]	R0	T2	N0	M0	Stage IB
1.6671	Lung Squamous Cell Carcinoma	55	Female	2	Yes, History of Synchronous/Bilateral Malignancy	R-Upper	[Not Available]	[Not Available]	T1b	N0	M0	Stage IA
1.6642	Lung Squamous Cell Carcinoma	61	Male	4	Yes, History of Synchronous/Bilateral Malignancy	R-Middle	[Not Available]	[Not Available]	T2a	N2	M0	Stage IIIA
1.66	Lung Squamous Cell Carcinoma	71	Male	4	No	R-Middle	[Not Available]	R0	T2	N0	M0	Stage IB
1.6428	Lung Squamous Cell Carcinoma	68	Male	4	No	L-Upper	[Not Available]	R0	T4	N0	M0	Stage IIIB
1.6348	Lung Squamous Cell Carcinoma	74	Male	4	No	R-Upper	[Not Available]	R0	T1a	N1	M0	Stage IIA
1.6177	Lung Squamous Cell Carcinoma	73	Male	4	No	L-Lower	[Not Available]	R0	T1	N0	M0	Stage IA
1.6025	Lung Squamous Cell Carcinoma	74	Female	2	No	L-Lower	Peripheral Lung	R0	T2b	N1	M0	Stage IIB
1.5545	Lung Squamous Cell Carcinoma	66	Male	4	No	R-Lower	[Not Available]	R1	T2	N3	M0	Stage IIIB
1.5399	Lung Squamous Cell Carcinoma	54	Male	2	No	Other (please specify)	[Not Available]	R0	T2	N1	M0	Stage IIB
1.5221	Lung Squamous Cell Carcinoma	59	Female	4	No	R-Upper	[Not Available]	R0	T1	N0	MX	Stage IA
1.5039	Lung Squamous Cell Carcinoma	58	Male	4	No	R-Lower	[Not Available]	R0	T2	N0	M0	Stage IB
1.5005	Lung Squamous Cell Carcinoma	65	Male	1	No	R-Upper	[Not Available]	RX	T3	N0	M0	Stage IIA
1.4981	Lung Squamous Cell Carcinoma	58	Female	2	No	R-Upper	[Not Available]	R0	T1a	N0	M0	Stage IA
1.4718	Lung Squamous Cell Carcinoma	58	Female	4	No	Other (please specify)	Peripheral Lung	R0	T3	N0	M0	Stage IIB
1.4644	Lung Squamous Cell Carcinoma	67	Male	4	Yes	L-Upper	[Not Available]	R0	T1	N0	M0	Stage IA
1.4625	Lung Squamous Cell Carcinoma	66	Male	2	No	L-Upper	[Not Available]	R0	T2	N0	MX	Stage IB
1.4359	Lung Squamous Cell Carcinoma	67	Male	4	No	R-Lower	[Not Available]	R0	T1a	N1	MX	Stage IIA
1.4311	Lung Squamous Cell Carcinoma	58	Male	2	No	R-Upper	[Not Available]	R0	T2a	N1	M0	Stage IIA
1.3534	Lung Squamous Cell Carcinoma	66	Male	2	No	L-Upper	[Not Available]	RX	T2	N2	M0	Stage IIIA
1.3402	Lung Squamous Cell Carcinoma	74	Male	4	No	L-Lower	[Not Available]	R0	T1	N0	M0	Stage IA
1.3218	Lung Squamous Cell Carcinoma	65	Male	1	No	L-Upper	Central Lung	R0	T2	N0	[Not Available]	Stage IB
1.2981	Lung Squamous Cell Carcinoma	63	Female	4	No	R-Middle	[Not Available]	R0	T2	N0	MX	Stage IB
1.2936	Lung Squamous Cell Carcinoma	73	Male	4	No	R-Lower	[Not Available]	R0	T4	N1	M1	Stage IV
1.2807	Lung Squamous Cell Carcinoma	63	Male	4	No	R-Lower	Peripheral Lung	R0	T4	N0	M0	Stage IIIA
1.2676	Lung Squamous Cell Carcinoma	73	Male	3	No	R-Lower	[Not Available]	[Not Available]	T2a	N1	M0	Stage IIA
1.2429	Lung Squamous Cell Carcinoma	70	Male	1	No	L-Upper	[Not Available]	R0	T3	N1	M0	Stage IIIA
1.222	Lung Squamous Cell Carcinoma	62	Male	4	No	L-Lower	Peripheral Lung	RX	T3	N0	M0	Stage IIB
1.2097	Lung Squamous Cell Carcinoma	69	Male	4	No	R-Middle	Central Lung	R0	T3	N0	M0	Stage IIB
1.1797	Lung Squamous Cell Carcinoma	55	Female	4	No	L-Lower	[Not Available]	R0	T2	N0	M0	Stage IB
1.1795	Lung Squamous Cell Carcinoma	64	Male	4	No	L-Upper	[Not Available]	R0	T4	N2	M0	Stage IIIB
1.144	Lung Squamous Cell Carcinoma	65	Male	2	No	R-Lower	Central Lung	R0	T1b	N0	M0	Stage IA
1.1287	Lung Squamous Cell Carcinoma	61	Female	1	No	L-Lower	Peripheral Lung	R0	T2	N0	M1	Stage IV
1.1203	Lung Squamous Cell Carcinoma	76	Male	3	Yes, History of Synchronous/Bilateral Malignancy	R-Lower	Peripheral Lung	R0	T2a	N0	M0	Stage IB
1.1094	Lung Squamous Cell Carcinoma	68	Male	4	No	L-Upper	[Not Available]	R0	T4	N1	M0	Stage IIIB
1.0858	Lung Squamous Cell Carcinoma	68	Male	2	No	R-Lower	Central Lung	R0	T1b	N0	MX	Stage IA
1.0839	Lung Squamous Cell Carcinoma	71	Male	4	No	L-Upper	[Not Available]	R0	T3	N1	MX	Stage IIIA
1.0617	Lung Squamous Cell Carcinoma	57	Male	4	No	R-Upper	Central Lung	R1	T4	N0	M0	[Discrepancy]
1.0564	Lung Squamous Cell Carcinoma	65	Male	3	No	L-Upper	[Not Available]	R0	T2	N0	M0	Stage IB
1.0563	Lung Squamous Cell Carcinoma	70	Male	4	No	R-Lower	[Not Available]	[Not Available]	T2a	N0	M0	Stage II
1.0545	Lung Squamous Cell Carcinoma	60	Male	2	No	R-Upper	[Not Available]	R0	T2a	N0	MX	Stage IB
1.0365	Lung Squamous Cell Carcinoma	70	Male	2	No	L-Lower	Central Lung	R0	T2	N0	M0	Stage IB
1.0361	Lung Squamous Cell Carcinoma	79	Male	4	Yes, History of Prior Malignancy	L-Upper	Peripheral Lung	R0	T3	N0	M0	Stage IIB
1.0083	Lung Squamous Cell Carcinoma	74	Male	4	No	L-Upper	[Not Available]	R0	T2a	N0	M0	Stage IB
1.0073	Lung Squamous Cell Carcinoma	57	Male	2	No	L-Lower	[Not Available]	R0	T2	N1	M0	Stage IIB
0.9867	Lung Squamous Cell Carcinoma	63	Male	4	No	R-Middle	Peripheral Lung	R0	T2b	N0	M0	Stage IIA
0.9682	Lung Squamous Cell Carcinoma	51	Male	[Not Available]	No	L-Upper	Central Lung	R0	T3	N2	M0	Stage IIIA
0.9373	Lung Squamous Cell Carcinoma	59	Male	4	No	R-Upper	Peripheral Lung	R0	T1b	N1	M0	Stage IIA
0.9283	Lung Squamous Cell Carcinoma	80	Male	4	No	L-Upper	[Not Available]	[Not Available]	T1	N2	MX	Stage IIIA
0.9174	Lung Squamous Cell Carcinoma	60	Male	4	Yes, History of Prior Malignancy	L-Upper	Central Lung	R0	T2	N1	M0	Stage IIB
0.9079	Lung Squamous Cell Carcinoma	69	Male	2	No	L-Upper	Peripheral Lung	R0	T2a	N0	M1b	Stage IV
0.8927	Lung Squamous Cell Carcinoma	67	Male	4	No	R-Lower	Peripheral Lung	R0	T1	N0	M0	Stage IA
0.8788	Lung Squamous Cell Carcinoma	66	Male	4	No	R-Upper	Central Lung	R0	T2	N1	M0	Stage IIB
0.8783	Lung Squamous Cell Carcinoma	55	Male	2	No	L-Lower	[Not Available]	R0	T1	N0	M0	Stage IA
0.8737	Lung Squamous Cell Carcinoma	58	Male	4	No	L-Upper	Central Lung	R0	T3	N1	M0	Stage IIIA
0.8631	Lung Squamous Cell Carcinoma	74	Male	2	No	R-Upper	Central Lung	R0	T1	N1	M0	Stage IIA
0.8506	Lung Squamous Cell Carcinoma	62	Male	4	Yes	L-Upper	Central Lung	R0	T1	N0	M0	Stage IA
0.8175	Lung Squamous Cell Carcinoma	75	Male	3	No	R-Lower	Peripheral Lung	R0	T2a	N0	M0	Stage IB
0.7739	Lung Squamous Cell Carcinoma	55	Male	4	No	L-Upper	Central Lung	R0	T2a	N1	M0	Stage IIA
0.7707	Lung Squamous Cell Carcinoma	74	Male	3	No	R-Upper	[Not Available]	[Not Available]	T1b	N0	MX	Stage IA
0.7628	Lung Squamous Cell Carcinoma	65	Male	4	No	L-Upper	Central Lung	R0	T2	N1	M0	Stage IIB
0.7405	Lung Squamous Cell Carcinoma	71	Male	4	No	L-Upper	[Not Available]	R0	T2	N0	M0	Stage IB
0.7328	Lung Squamous Cell Carcinoma	52	Male	2	No	L-Upper	Central Lung	RX	T2b	N2	MX	Stage IIIA
0.7295	Lung Squamous Cell Carcinoma	65	Female	1	No	R-Upper	Peripheral Lung	R0	T1b	N0	M0	Stage IA
0.7276	Lung Squamous Cell Carcinoma	64	Male	2	No	R-Upper	Central Lung	R0	T2	N0	M0	Stage IB
0.7216	Lung Squamous Cell Carcinoma	59	Female	2	No	R-Upper	Central Lung	R0	T1	N0	M0	Stage IA
0.7193	Lung Squamous Cell Carcinoma	55	Male	3	No	[Not Available]	[Not Available]	R0	T2b	N1	MX	Stage IIB
0.7103	Lung Squamous Cell Carcinoma	75	Male	4	No	R-Lower	Central Lung	R0	T3	N1	M0	Stage IIIA
0.7087	Lung Squamous Cell Carcinoma	83	Male	2	No	L-Lower	[Not Available]	[Not Available]	T2	N1	MX	Stage IIB
0.7063	Lung Squamous Cell Carcinoma	75	Male	2	No	R-Upper	Central Lung	R0	T3	NX	M1	Stage IV
0.6966	Lung Squamous Cell Carcinoma	64	Male	4	No	R-Upper	Peripheral Lung	R0	T2	N2	M0	Stage IIIA
0.6658	Lung Squamous Cell Carcinoma	62	Male	2	No	L-Upper	Central Lung	R0	T1b	N1	M0	Stage IIA
0.6502	Lung Squamous Cell Carcinoma	58	Male	2	No	R-Upper	[Not Available]	[Not Available]	T1	N0	M0	Stage IA
0.6349	Lung Squamous Cell Carcinoma	45	Female	4	No	R-Upper	Central Lung	R1	T2a	N1	MX	Stage IIA
0.629	Lung Squamous Cell Carcinoma	73	Male	4	Yes	[Discrepancy]	[Not Available]	R0	T2	N0	MX	Stage IB
0.6285	Lung Squamous Cell Carcinoma	73	Male	4	No	R-Upper	Central Lung	R0	T2b	N0	M0	Stage IIA
0.6219	Lung Squamous Cell Carcinoma	[Not Available]	Male	4	No	R-Upper	Peripheral Lung	R0	T1	N0	M0	Stage IA
0.6157	Lung Squamous Cell Carcinoma	81	Male	1	Yes, History of Prior Malignancy	L-Upper	[Not Available]	R0	T1a	N0	MX	Stage IA
0.6014	Lung Squamous Cell Carcinoma	59	Female	2	No	L-Lower	[Not Available]	[Not Available]	T1b	N0	M0	Stage IA
0.5907	Lung Squamous Cell Carcinoma	65	Male	4	No	R-Lower	[Not Available]	R0	T2	N0	M0	Stage IB
0.5824	Lung Squamous Cell Carcinoma	70	Male	3	No	L-Upper	Peripheral Lung	RX	T2	N0	M0	Stage IB
0.5797	Lung Squamous Cell Carcinoma	70	Male	4	No	L-Upper	Peripheral Lung	R0	T3	N0	M0	Stage IIB
0.5761	Lung Squamous Cell Carcinoma	62	Male	2	No	L-Lower	Peripheral Lung	R0	T1	N0	M0	Stage IA
0.5645	Lung Squamous Cell Carcinoma	73	Male	4	No	R-Lower	[Not Available]	[Not Available]	T2b	N0	MX	Stage IIA
0.5596	Lung Squamous Cell Carcinoma	66	Male	4	No	R-Lower	[Not Available]	R0	T3	N1	MX	Stage IIIA
0.544	Lung Squamous Cell Carcinoma	81	Male	4	No	L-Upper	[Not Available]	R0	T2a	N0	M0	Stage IB
0.5278	Lung Squamous Cell Carcinoma	57	Female	4	No	L-Lower	[Not Available]	[Not Available]	T4	N2	MX	Stage III
0.5218	Lung Squamous Cell Carcinoma	72	Male	3	No	R-Middle	[Not Available]	R0	T2	N1	M0	Stage IIB
0.5173	Lung Squamous Cell Carcinoma	63	Male	2	No	L-Upper	Peripheral Lung	R0	T1	N0	M0	Stage IA
0.5139	Lung Squamous Cell Carcinoma	59	Female	2	No	L-Upper	[Not Available]	RX	T2a	N0	MX	Stage IB
0.5069	Lung Squamous Cell Carcinoma	83	Male	2	No	R-Lower	[Not Available]	R0	T1	N0	MX	Stage IA
0.5066	Lung Squamous Cell Carcinoma	65	Male	2	No	R-Lower	[Not Available]	R0	T1	N0	M0	Stage IA
0.4894	Lung Squamous Cell Carcinoma	60	Male	2	No	L-Upper	Central Lung	R0	T1a	N0	M0	Stage IA
0.4752	Lung Squamous Cell Carcinoma	60	Female	3	No	R-Upper	[Not Available]	[Not Available]	T3	N0	M0	Stage IIB
0.4662	Lung Squamous Cell Carcinoma	59	Male	4	No	R-Lower	Peripheral Lung	R0	T2	N2	M0	Stage IIIA
0.4605	Lung Squamous Cell Carcinoma	69	Female	1	Yes	L-Upper	Central Lung	R0	T2	N1	M0	Stage IIB
0.4571	Lung Squamous Cell Carcinoma	74	Male	4	Yes, History of Prior Malignancy	L-Upper	[Not Available]	R0	T2a	N0	MX	Stage IB
0.4346	Lung Squamous Cell Carcinoma	66	Male	4	Yes, History of Prior Malignancy	L-Upper	[Not Available]	R0	T2b	N0	M0	Stage IIA
0.4284	Lung Squamous Cell Carcinoma	75	Male	4	Yes	L-Lower	[Not Available]	R2	T2	N0	M0	Stage IB
0.4228	Lung Squamous Cell Carcinoma	70	Male	4	No	R-Upper	Peripheral Lung	R0	T3	N0	M0	Stage IIB
0.4179	Lung Squamous Cell Carcinoma	71	Female	4	No	L-Upper	Central Lung	R0	T1	N0	M0	Stage IA
0.4172	Lung Squamous Cell Carcinoma	73	Female	2	No	R-Upper	[Not Available]	R0	T1b	N0	MX	Stage IA
0.409	Lung Squamous Cell Carcinoma	64	Male	4	No	L-Lower	[Not Available]	R0	T2	N0	M0	Stage IB
0.3823	Lung Squamous Cell Carcinoma	44	Female	2	No	R-Upper	[Not Available]	[Not Available]	T3	N1	MX	Stage III
0.3688	Lung Squamous Cell Carcinoma	66	Female	4	No	R-Lower	Peripheral Lung	R0	T2	N1	M0	Stage IIB
0.3688	Lung Squamous Cell Carcinoma	54	Male	4	No	R-Upper	[Not Available]	[Not Available]	T2a	N0	MX	Stage IB
0.3687	Lung Squamous Cell Carcinoma	74	Male	4	No	R-Upper	Peripheral Lung	R0	T3	N0	M0	Stage IIB
0.3552	Lung Squamous Cell Carcinoma	75	Female	[Not Available]	No	L-Upper	[Not Available]	[Not Available]	T1	N1	M0	Stage IIA
0.3462	Lung Squamous Cell Carcinoma	56	Male	4	No	R-Lower	Central Lung	R0	T2	N1	M0	Stage IIB
0.3451	Lung Squamous Cell Carcinoma	70	Male	4	Yes, History of Synchronous/Bilateral Malignancy	L-Lower	[Not Available]	R0	T2b	N0	MX	Stage IIA
0.3419	Lung Squamous Cell Carcinoma	68	Male	2	No	R-Lower	Central Lung	R0	T2a	N0	M0	Stage IB
0.3328	Lung Squamous Cell Carcinoma	65	Male	4	No	L-Upper	[Not Available]	R0	T2	N0	M0	Stage IB
0.3143	Lung Squamous Cell Carcinoma	63	Male	4	No	L-Lower	[Not Available]	R0	T2b	N0	MX	Stage IIA
0.3006	Lung Squamous Cell Carcinoma	76	Male	4	No	R-Upper	Peripheral Lung	R0	T2a	N0	M0	Stage IB
0.2993	Lung Squamous Cell Carcinoma	68	Female	4	No	L-Lower	[Not Available]	R0	T2	N0	M0	Stage IB
0.2894	Lung Squamous Cell Carcinoma	61	Male	2	No	R-Upper	Peripheral Lung	R0	T1b	N0	M0	Stage IA
0.277	Lung Squamous Cell Carcinoma	70	Male	4	Yes, History of Prior Malignancy	R-Lower	Central Lung	R0	T2b	N0	M0	Stage IIA
0.2767	Lung Squamous Cell Carcinoma	73	Male	4	Yes	R-Lower	[Not Available]	[Not Available]	T1	N0	MX	Stage IA
0.2625	Lung Squamous Cell Carcinoma	73	Male	4	No	R-Lower	Peripheral Lung	R0	T2	N1	M0	Stage IIB
0.2517	Lung Squamous Cell Carcinoma	61	Male	[Not Available]	No	L-Lower	[Not Available]	R0	T2	N0	M0	Stage IB
0.2426	Lung Squamous Cell Carcinoma	73	Female	2	No	R-Upper	[Not Available]	R0	T4	N0	M0	Stage IIIA
0.2271	Lung Squamous Cell Carcinoma	65	Male	3	No	R-Upper	[Not Available]	R0	T2	N1	M1	Stage IV
0.214	Lung Squamous Cell Carcinoma	71	Female	5	No	R-Lower	[Not Available]	R0	T2a	N1	M0	Stage IIA
0.2123	Lung Squamous Cell Carcinoma	71	Male	4	No	R-Lower	[Not Available]	R0	T2	N1	M0	Stage IIB
0.2069	Lung Squamous Cell Carcinoma	76	Male	3	Yes	R-Upper	Central Lung	R0	T2b	N0	M0	Stage IIA
0.2051	Lung Squamous Cell Carcinoma	71	Male	3	No	L-Upper	[Not Available]	R0	T3	N0	M0	Stage IIIA
0.1978	Lung Squamous Cell Carcinoma	57	Male	4	No	L-Lower	[Not Available]	[Not Available]	T2	N2	M0	Stage IIIA
0.1913	Lung Squamous Cell Carcinoma	78	Male	3	No	L-Upper	Central Lung	R0	T2	N0	M0	Stage IB
0.1539	Lung Squamous Cell Carcinoma	60	Male	2	No	Other (please specify)	Central Lung	R0	T2	N2	M0	Stage IIIA
0.1405	Lung Squamous Cell Carcinoma	79	Male	3	Yes, History of Prior Malignancy	L-Upper	[Not Available]	R1	T3	N0	MX	Stage IIB
0.1334	Lung Squamous Cell Carcinoma	70	Male	4	No	L-Upper	Central Lung	R0	T2a	N0	M0	Stage IB
0.1258	Lung Squamous Cell Carcinoma	77	Male	3	No	R-Upper	[Not Available]	R0	T2	N0	M0	Stage IB
0.1146	Lung Squamous Cell Carcinoma	76	Female	4	No	L-Upper	Peripheral Lung	R0	T1a	N0	M0	Stage IA
0.108	Lung Squamous Cell Carcinoma	48	Male	3	No	R-Upper	Central Lung	R0	T1b	N0	M0	Stage IA
0.1002	Lung Squamous Cell Carcinoma	70	Male	5	No	R-Upper	[Not Available]	R0	T3	N0	M0	Stage IIB
0.0978	Lung Squamous Cell Carcinoma	74	Male	4	No	R-Lower	Central Lung	R0	T3	N1	M0	Stage IIIA
0.0818	Lung Squamous Cell Carcinoma	60	Female	4	No	L-Upper	Peripheral Lung	R0	T3	N2	M0	Stage IIIA
0.0748	Lung Squamous Cell Carcinoma	83	Male	3	No	R-Lower	[Not Available]	R0	T2a	N0	M0	Stage IB
0.0743	Lung Squamous Cell Carcinoma	73	Male	2	Yes	L-Upper	[Not Available]	[Not Available]	T2	N0	M0	Stage IB
0.0683	Lung Squamous Cell Carcinoma	71	Male	4	No	R-Lower	[Not Available]	[Not Available]	T1b	N0	MX	Stage IA
0.063	Lung Squamous Cell Carcinoma	70	Male	3	No	R-Upper	[Not Available]	R0	T2	N1	M1	Stage IV
0.0574	Lung Squamous Cell Carcinoma	65	Male	4	No	L-Upper	[Not Available]	R0	T2	N2	M0	Stage IIIA
0.0556	Lung Squamous Cell Carcinoma	69	Male	4	No	L-Upper	Central Lung	R0	T2	N1	M0	Stage IIB
0.0464	Lung Squamous Cell Carcinoma	70	Male	4	No	R-Upper	[Not Available]	R0	T4	N0	M0	Stage IIIB
0.0273	Lung Squamous Cell Carcinoma	84	Male	3	No	L-Lower	[Not Available]	R0	T2a	N0	M0	Stage IB
0.0226	Lung Squamous Cell Carcinoma	67	Female	4	No	R-Upper	[Not Available]	R1	T3	N0	M0	Stage IIB
0.0213	Lung Squamous Cell Carcinoma	74	Male	4	No	L-Upper	[Not Available]	[Not Available]	T1b	N0	MX	Stage IA
0.0151	Lung Squamous Cell Carcinoma	45	Female	2	No	R-Upper	Central Lung	R0	T3	N0	M0	Stage IIB
0.0089	Lung Squamous Cell Carcinoma	73	Male	4	Yes	R-Upper	Central Lung	R0	T2	N0	M0	Stage IB
-0.0013	Lung Squamous Cell Carcinoma	70	Male	[Discrepancy]	Yes, History of Prior Malignancy	L-Lower	[Not Available]	[Not Available]	T1	N0	M0	Stage IA
-0.0039	Lung Squamous Cell Carcinoma	67	Male	4	No	L-Lower	[Not Available]	R2	T2	N3	M0	Stage IIIB
-0.0086	Lung Squamous Cell Carcinoma	56	Male	4	No	L-Lower	[Not Available]	R0	T2	N0	M0	Stage IB
-0.0102	Lung Squamous Cell Carcinoma	68	Male	4	No	Other (please specify)	Central Lung	R0	T3	N1	M0	Stage IIIA
-0.0124	Lung Squamous Cell Carcinoma	74	Male	4	No	L-Upper	Peripheral Lung	R0	T2	N0	M0	Stage IB
-0.0257	Lung Squamous Cell Carcinoma	62	Male	4	No	R-Lower	[Not Available]	RX	T2	N1	M0	Stage IIB
-0.026	Lung Squamous Cell Carcinoma	84	Male	3	No	L-Upper	[Not Available]	R0	T2	N0	M0	Stage IB
-0.0277	Lung Squamous Cell Carcinoma	62	Female	4	No	L-Upper	[Not Available]	R0	T2	N2	M0	Stage IIIA
-0.0397	Lung Squamous Cell Carcinoma	64	Male	4	No	L-Lower	Peripheral Lung	R0	T2	N0	M0	Stage IB
-0.0505	Lung Squamous Cell Carcinoma	69	Male	1	No	R-Upper	Central Lung	R0	T2	N0	M0	Stage IB
-0.0521	Lung Squamous Cell Carcinoma	73	Female	2	No	[Not Available]	Central Lung	R0	T2a	N0	M0	Stage IB
-0.0523	Lung Squamous Cell Carcinoma	[Not Available]	Male	4	No	L-Upper	Peripheral Lung	R0	T1	N0	M0	Stage IA
-0.0649	Lung Squamous Cell Carcinoma	83	Female	3	No	L-Lower	[Not Available]	[Not Available]	T2	N1	M0	Stage IIB
-0.0663	Lung Squamous Cell Carcinoma	62	Female	4	No	R-Lower	[Not Available]	R0	T3	N1	M0	Stage IIIA
-0.0727	Lung Squamous Cell Carcinoma	80	Male	2	No	R-Lower	Peripheral Lung	R0	T3	N2	M0	Stage IIIA
-0.0873	Lung Squamous Cell Carcinoma	62	Female	3	No	[Not Available]	Central Lung	R0	T4	N2	M0	Stage IIIB
-0.1105	Lung Squamous Cell Carcinoma	77	Male	4	No	R-Lower	Central Lung	R0	T2b	N0	M0	Stage IIA
-0.1191	Lung Squamous Cell Carcinoma	73	Male	2	No	R-Upper	[Not Available]	R0	T2	N0	M0	Stage IB
-0.1241	Lung Squamous Cell Carcinoma	76	Male	3	No	L-Upper	Peripheral Lung	R0	T2	N0	M0	Stage IB
-0.1248	Lung Squamous Cell Carcinoma	80	Female	3	No	R-Upper	Central Lung	R0	T2	N0	M0	Stage IB
-0.1506	Lung Squamous Cell Carcinoma	53	Male	2	No	R-Lower	Peripheral Lung	R0	T2a	N0	M0	Stage IB
-0.1511	Lung Squamous Cell Carcinoma	66	Male	4	No	L-Lower	Central Lung	R0	T1a	N0	M0	Stage IA
-0.1567	Lung Squamous Cell Carcinoma	63	Male	4	No	Bronchial	Central Lung	R0	T2	N1	M0	Stage IIB
-0.1649	Lung Squamous Cell Carcinoma	44	Male	4	No	R-Lower	Central Lung	R0	T2a	N1	M0	Stage IIA
-0.1667	Lung Squamous Cell Carcinoma	66	Male	4	No	L-Lower	[Not Available]	R0	T2	N0	M0	Stage IB
-0.1689	Lung Squamous Cell Carcinoma	80	Male	3	Yes	L-Lower	[Not Available]	R0	T1b	NX	MX	Stage IA
-0.1839	Lung Squamous Cell Carcinoma	74	Male	2	No	L-Lower	Peripheral Lung	R0	T4	N0	MX	Stage IIIB
-0.1891	Lung Squamous Cell Carcinoma	56	Male	4	No	R-Middle	Central Lung	R0	T2	N1	M0	Stage IIA
-0.1992	Lung Squamous Cell Carcinoma	68	Female	2	No	R-Lower	Peripheral Lung	R0	T2	N0	M0	Stage IB
-0.2065	Lung Squamous Cell Carcinoma	75	Female	4	No	L-Upper	[Not Available]	[Not Available]	T3	N0	MX	Stage II
-0.208	Lung Squamous Cell Carcinoma	76	Female	4	No	R-Lower	Central Lung	R1	T2	N0	M0	Stage IB
-0.2203	Lung Squamous Cell Carcinoma	71	Male	4	No	R-Lower	Central Lung	R0	T2b	N1	M0	Stage IIB
-0.2247	Lung Squamous Cell Carcinoma	70	Male	4	No	R-Lower	[Not Available]	RX	T2	N0	M0	Stage IB
-0.2336	Lung Squamous Cell Carcinoma	70	Female	4	No	L-Upper	Peripheral Lung	R0	T2	N0	M0	Stage IB
-0.2394	Lung Squamous Cell Carcinoma	73	Male	4	No	R-Lower	Peripheral Lung	R0	T2a	N0	M0	Stage IB
-0.2606	Lung Squamous Cell Carcinoma	66	Male	4	Yes, History of Synchronous/Bilateral Malignancy	R-Upper	[Not Available]	[Not Available]	T1a	N0	MX	Stage IA
-0.2753	Lung Squamous Cell Carcinoma	61	Male	2	No	L-Upper	[Not Available]	R0	T2	N0	M0	Stage IB
-0.2946	Lung Squamous Cell Carcinoma	60	Male	[Not Available]	No	L-Upper	[Not Available]	[Not Available]	T3	N0	M0	Stage IIB
-0.2967	Lung Squamous Cell Carcinoma	68	Male	4	No	R-Lower	Central Lung	R0	T2	N1	M0	Stage IIB
-0.298	Lung Squamous Cell Carcinoma	68	Female	4	No	R-Upper	[Not Available]	R0	T1	N0	M0	Stage IA
-0.3091	Lung Squamous Cell Carcinoma	56	Female	1	Yes, History of Prior Malignancy	R-Upper	Central Lung	R0	T2	N2	M0	Stage IIIA
-0.3099	Lung Squamous Cell Carcinoma	69	Male	2	No	L-Upper	[Not Available]	R0	T2a	N0	M0	Stage IB
-0.3201	Lung Squamous Cell Carcinoma	61	Female	2	No	R-Upper	[Not Available]	R0	T2a	N1	MX	Stage IIA
-0.3267	Lung Squamous Cell Carcinoma	66	Male	2	No	R-Upper	Peripheral Lung	R0	T2	N2	M0	Stage IIIA
-0.3275	Lung Squamous Cell Carcinoma	84	Male	3	No	L-Upper	Peripheral Lung	[Not Available]	T4	N1	MX	Stage IIIA
-0.3289	Lung Squamous Cell Carcinoma	66	Female	2	Yes	R-Upper	[Not Available]	R0	T1b	N0	MX	Stage IA
-0.3412	Lung Squamous Cell Carcinoma	62	Male	3	No	L-Upper	[Not Available]	R0	T2	N0	M0	Stage IB
-0.3416	Lung Squamous Cell Carcinoma	68	Male	4	No	L-Upper	Central Lung	R0	T2	N2	M0	[Discrepancy]
-0.3448	Lung Squamous Cell Carcinoma	48	Male	4	No	R-Lower	Central Lung	R0	T2b	N1	M0	Stage IIB
-0.3555	Lung Squamous Cell Carcinoma	72	Female	2	No	R-Lower	[Not Available]	R0	T2a	N0	MX	Stage IB
-0.3648	Lung Squamous Cell Carcinoma	64	Male	2	No	R-Upper	Peripheral Lung	R1	T2	N0	M0	Stage IB
-0.3678	Lung Squamous Cell Carcinoma	69	Male	2	No	R-Upper	[Not Available]	R0	T1b	N0	M0	Stage IA
-0.3729	Lung Squamous Cell Carcinoma	56	Male	4	No	R-Lower	Central Lung	R0	T2	N1	M0	Stage IIB
-0.3799	Lung Squamous Cell Carcinoma	72	Male	3	Yes	L-Upper	[Not Available]	R0	T2	N0	M0	Stage IB
-0.3838	Lung Squamous Cell Carcinoma	59	Male	4	No	R-Lower	Central Lung	R0	T2	N2	M0	Stage IIIA
-0.4153	Lung Squamous Cell Carcinoma	75	Female	4	No	R-Upper	[Not Available]	R0	T1a	N0	M0	Stage IA
-0.4234	Lung Squamous Cell Carcinoma	64	Male	4	No	L-Upper	Central Lung	R0	T1	N0	M0	Stage IA
-0.4234	Lung Squamous Cell Carcinoma	53	Male	2	No	R-Upper	Peripheral Lung	R0	T3	N0	M0	Stage IIB
-0.4246	Lung Squamous Cell Carcinoma	81	Male	2	No	R-Upper	[Not Available]	R0	T1	N0	M0	Stage IA
-0.4262	Lung Squamous Cell Carcinoma	80	Female	4	No	R-Lower	[Not Available]	R0	T2	N0	M0	Stage IB
-0.4333	Lung Squamous Cell Carcinoma	66	Male	4	Yes, History of Prior Malignancy	L-Upper	Central Lung	RX	T2a	N0	MX	Stage IB
-0.4454	Lung Squamous Cell Carcinoma	57	Male	2	No	R-Upper	Peripheral Lung	R0	T2b	N0	M0	Stage IIA
-0.4731	Lung Squamous Cell Carcinoma	70	Male	4	Yes	R-Upper	[Not Available]	R0	T2a	N0	MX	Stage IB
-0.4791	Lung Squamous Cell Carcinoma	74	Female	3	No	L-Upper	[Not Available]	R0	T2	N0	M0	Stage IB
-0.4812	Lung Squamous Cell Carcinoma	71	Male	4	No	R-Upper	[Not Available]	R0	T2	N0	M0	Stage IB
-0.4821	Lung Squamous Cell Carcinoma	73	Male	2	No	Other (please specify)	Central Lung	R1	T4	N1	M0	Stage IIIB
-0.4885	Lung Squamous Cell Carcinoma	69	Female	4	No	R-Lower	[Not Available]	RX	T2b	N1	MX	Stage IIB
-0.4889	Lung Squamous Cell Carcinoma	47	Male	1	No	R-Upper	[Not Available]	RX	T3	N1	M0	Stage IIIA
-0.5029	Lung Squamous Cell Carcinoma	78	Female	4	No	R-Upper	[Not Available]	R0	T2	N0	M0	Stage IB
-0.5047	Lung Squamous Cell Carcinoma	67	Male	4	Yes	R-Lower	[Not Available]	R0	T2a	N0	M0	Stage IB
-0.5097	Lung Squamous Cell Carcinoma	68	Male	3	No	R-Lower	[Not Available]	R0	T2a	N0	M0	Stage IB
-0.5188	Lung Squamous Cell Carcinoma	66	Female	4	No	R-Upper	[Not Available]	[Not Available]	T2a	N0	MX	Stage IB
-0.5194	Lung Squamous Cell Carcinoma	64	Male	4	No	L-Upper	Central Lung	R0	T2	N0	M0	Stage IB
-0.5222	Lung Squamous Cell Carcinoma	70	Male	2	No	Other (please specify)	[Not Available]	R0	T3	N1	M0	Stage IIIA
-0.5282	Lung Squamous Cell Carcinoma	71	Male	2	No	L-Upper	Peripheral Lung	R0	T2	N0	M0	Stage IB
-0.5305	Lung Squamous Cell Carcinoma	73	Female	4	No	L-Upper	[Not Available]	R0	T2a	N2	M0	Stage IIIA
-0.5341	Lung Squamous Cell Carcinoma	65	Female	4	No	L-Lower	[Not Available]	RX	T2	N1	MX	Stage IIB
-0.5495	Lung Squamous Cell Carcinoma	72	Male	2	No	L-Upper	Central Lung	R0	T1b	N0	M0	Stage IA
-0.5517	Lung Squamous Cell Carcinoma	84	Male	3	No	R-Lower	[Not Available]	R0	T3	N0	MX	Stage IIB
-0.5531	Lung Squamous Cell Carcinoma	72	Female	4	No	R-Lower	Central Lung	R0	T1b	N0	M0	Stage IA
-0.5609	Lung Squamous Cell Carcinoma	57	Male	4	No	[Discrepancy]	[Not Available]	R0	T1	N0	M0	Stage IA
-0.5652	Lung Squamous Cell Carcinoma	73	Female	2	No	L-Upper	Central Lung	[Not Available]	T2	N1	M0	Stage IIB
-0.5837	Lung Squamous Cell Carcinoma	73	Male	2	No	L-Upper	Central Lung	R0	T2a	N1	M0	Stage IIA
-0.5865	Lung Squamous Cell Carcinoma	85	Male	3	No	L-Upper	[Not Available]	RX	T2	N0	MX	Stage IB
-0.5904	Lung Squamous Cell Carcinoma	69	Male	3	No	L-Lower	[Not Available]	R0	T2	N0	M0	Stage IB
-0.5961	Lung Squamous Cell Carcinoma	83	Male	3	Yes	L-Upper	[Not Available]	R0	T2	N1	M0	Stage IIB
-0.5987	Lung Squamous Cell Carcinoma	69	Male	4	No	R-Lower	Peripheral Lung	R0	T2b	N0	M0	Stage IIA
-0.6035	Lung Squamous Cell Carcinoma	52	Male	2	No	L-Lower	[Not Available]	R0	T2a	N0	M0	Stage IB
-0.6045	Lung Squamous Cell Carcinoma	47	Male	4	No	R-Upper	Peripheral Lung	R0	T2b	N0	M0	Stage IIA
-0.6103	Lung Squamous Cell Carcinoma	72	Female	4	No	L-Lower	[Not Available]	R0	T2	N1	M0	Stage IIB
-0.6156	Lung Squamous Cell Carcinoma	70	Male	2	No	R-Middle	Central Lung	R0	T1b	N1	M0	Stage IIA
-0.6198	Lung Squamous Cell Carcinoma	62	Female	4	No	L-Lower	[Not Available]	R0	T2	N0	M0	Stage IB
-0.6217	Lung Squamous Cell Carcinoma	78	Male	3	No	[Discrepancy]	[Not Available]	R0	T3	N0	M0	[Discrepancy]
-0.6353	Lung Squamous Cell Carcinoma	79	Male	4	No	R-Lower	Peripheral Lung	R0	T2a	N0	M0	Stage IB
-0.6367	Lung Squamous Cell Carcinoma	75	Male	4	No	L-Upper	[Not Available]	R0	T2	N0	M0	Stage IB
-0.6387	Lung Squamous Cell Carcinoma	[Not Available]	Female	4	No	L-Upper	Peripheral Lung	R0	T1	N0	M0	Stage IA
-0.6451	Lung Squamous Cell Carcinoma	63	Male	2	Yes, History of Prior Malignancy	L-Upper	[Not Available]	R0	T3	N0	M0	Stage IIB
-0.6456	Lung Squamous Cell Carcinoma	78	Female	1	No	L-Lower	[Not Available]	R0	T2a	N1	M0	Stage IIA
-0.6678	Lung Squamous Cell Carcinoma	68	Male	4	No	R-Lower	[Not Available]	R0	T2	N0	M0	Stage IB
-0.6694	Lung Squamous Cell Carcinoma	72	Male	2	No	R-Lower	Peripheral Lung	R0	T2a	N1	M0	Stage IIA
-0.6797	Lung Squamous Cell Carcinoma	74	Male	2	No	R-Upper	Peripheral Lung	R0	T2	N0	M0	Stage IB
-0.6824	Lung Squamous Cell Carcinoma	56	Male	4	No	R-Upper	Central Lung	R0	T1b	N0	M0	Stage IA
-0.683	Lung Squamous Cell Carcinoma	76	Female	4	No	R-Lower	Central Lung	R0	T1	N0	M0	Stage IA
-0.6937	Lung Squamous Cell Carcinoma	62	Female	4	No	R-Lower	Central Lung	R0	T1	N0	M0	Stage IA
-0.7141	Lung Squamous Cell Carcinoma	77	Male	4	No	L-Lower	Central Lung	R0	T2a	N1	M0	Stage IIA
-0.7207	Lung Squamous Cell Carcinoma	72	Male	4	No	L-Upper	[Not Available]	R0	T2	N1	M0	Stage IIB
-0.7298	Lung Squamous Cell Carcinoma	59	Male	[Not Available]	No	R-Middle	Central Lung	[Not Available]	T4	N2	M0	Stage IIIB
-0.734	Lung Squamous Cell Carcinoma	81	Male	3	Yes	R-Lower	Peripheral Lung	R0	T3	N0	M0	Stage IIB
-0.7407	Lung Squamous Cell Carcinoma	71	Male	2	No	R-Upper	Central Lung	R0	T2a	N1	M0	Stage IIA
-0.7418	Lung Squamous Cell Carcinoma	70	Male	3	No	L-Lower	[Not Available]	[Not Available]	T2b	N0	M0	Stage IIA
-0.7441	Lung Squamous Cell Carcinoma	72	Male	4	No	L-Lower	Peripheral Lung	R0	T2	NX	M0	Stage IB
-0.7452	Lung Squamous Cell Carcinoma	75	Male	[Not Available]	No	L-Upper	[Not Available]	[Not Available]	T4	N0	M0	Stage IIIA
-0.7469	Lung Squamous Cell Carcinoma	67	Male	2	No	R-Upper	Peripheral Lung	R0	T3	N1	M0	Stage IIIA
-0.7677	Lung Squamous Cell Carcinoma	66	Female	2	No	R-Lower	Peripheral Lung	RX	T3	N1	MX	Stage IIIA
-0.7737	Lung Squamous Cell Carcinoma	56	Male	4	No	L-Upper	[Not Available]	R0	T2a	N0	MX	Stage IB
-0.7799	Lung Squamous Cell Carcinoma	74	Female	4	No	R-Middle	Peripheral Lung	R0	T2	N0	M0	Stage IB
-0.7839	Lung Squamous Cell Carcinoma	53	Male	2	No	L-Lower	Peripheral Lung	R0	T1	N0	M0	Stage IA
-0.7847	Lung Squamous Cell Carcinoma	61	Male	4	No	R-Upper	[Not Available]	R0	T1a	N0	M0	Stage IA
-0.79	Lung Squamous Cell Carcinoma	75	Female	4	Yes, History of Prior Malignancy	R-Lower	Central Lung	R0	T2a	N1	M0	Stage IIA
-0.7985	Lung Squamous Cell Carcinoma	40	Male	2	No	R-Upper	[Not Available]	R0	T2	N0	M0	Stage IB
-0.8001	Lung Squamous Cell Carcinoma	76	Male	4	No	R-Upper	Peripheral Lung	R0	T2	N0	M0	Stage IB
-0.8103	Lung Squamous Cell Carcinoma	[Not Available]	Male	4	No	L-Upper	Peripheral Lung	R0	T3	N1	M0	Stage IIIA
-0.8316	Lung Squamous Cell Carcinoma	57	Male	2	No	R-Upper	Central Lung	R0	T3	N1	M0	Stage IIIA
-0.8329	Lung Squamous Cell Carcinoma	74	Female	4	No	R-Lower	[Not Available]	R0	T2a	N0	MX	Stage IB
-0.8383	Lung Squamous Cell Carcinoma	78	Male	3	No	L-Upper	[Not Available]	[Not Available]	T2a	N0	M0	Stage IB
-0.8409	Lung Squamous Cell Carcinoma	67	Male	3	No	L-Lower	Peripheral Lung	R0	T2	N0	M0	Stage IB
-0.8442	Lung Squamous Cell Carcinoma	75	Female	4	No	R-Lower	[Not Available]	[Not Available]	T1a	N1	M0	Stage IIA
-0.8584	Lung Squamous Cell Carcinoma	60	Female	4	No	R-Lower	Central Lung	R0	T2	N0	M0	Stage IB
-0.8686	Lung Squamous Cell Carcinoma	69	Male	2	No	L-Upper	Peripheral Lung	R0	T2	N0	MX	Stage IB
-0.8775	Lung Squamous Cell Carcinoma	76	Male	3	No	L-Lower	Central Lung	R0	T1a	N0	M0	Stage IA
-0.889	Lung Squamous Cell Carcinoma	75	Female	4	Yes	R-Upper	[Not Available]	[Not Available]	T1	N0	M0	Stage IA
-0.8892	Lung Squamous Cell Carcinoma	60	Male	2	No	R-Upper	Central Lung	[Not Available]	T2a	N0	M0	Stage IB
-0.9105	Lung Squamous Cell Carcinoma	61	Male	4	Yes, History of Prior Malignancy	Bronchial	Central Lung	RX	T2a	N1	MX	Stage IIA
-0.9265	Lung Squamous Cell Carcinoma	74	Male	2	No	Other (please specify)	Central Lung	R0	T1	N1	M0	Stage IIA
-0.935	Lung Squamous Cell Carcinoma	70	Male	3	No	R-Upper	Peripheral Lung	R0	T2a	N0	M0	Stage IB
-0.9386	Lung Squamous Cell Carcinoma	58	Male	4	No	R-Upper	Central Lung	R0	T1b	N0	M0	Stage IA
-0.9546	Lung Squamous Cell Carcinoma	65	Female	4	No	Bronchial	Central Lung	R0	T2a	N2	M0	Stage IIIA
-0.9708	Lung Squamous Cell Carcinoma	70	Male	2	No	L-Upper	Peripheral Lung	R0	T2a	N0	M0	Stage IB
-0.9841	Lung Squamous Cell Carcinoma	73	Female	4	No	R-Upper	Central Lung	R0	T2	N0	[Not Available]	Stage IB
-0.9881	Lung Squamous Cell Carcinoma	75	Female	4	Yes, History of Prior Malignancy	R-Lower	[Not Available]	R0	T1a	N0	M0	Stage IA
-0.9913	Lung Squamous Cell Carcinoma	77	Female	2	No	R-Lower	Central Lung	R0	T1a	N0	M0	Stage IA
-0.9922	Lung Squamous Cell Carcinoma	76	Female	4	Yes	L-Upper	[Not Available]	R0	T2	N0	M0	Stage IB
-0.9962	Lung Squamous Cell Carcinoma	49	Male	3	No	L-Upper	Central Lung	R0	T3	N0	M0	Stage IIB
-1.0021	Lung Squamous Cell Carcinoma	58	Male	4	No	R-Upper	Central Lung	RX	T2b	N0	MX	[Discrepancy]
-1.0026	Lung Squamous Cell Carcinoma	69	Male	4	No	R-Middle	[Not Available]	R0	T1	N0	M0	Stage IA
-1.0031	Lung Squamous Cell Carcinoma	81	Male	3	No	Other (please specify)	Peripheral Lung	R0	T2a	N0	M0	Stage IB
-1.0069	Lung Squamous Cell Carcinoma	67	Male	4	No	R-Upper	[Not Available]	[Not Available]	T2b	N0	MX	Stage IIA
-1.0081	Lung Squamous Cell Carcinoma	58	Male	4	No	L-Lower	[Not Available]	R0	T2	N1	M0	Stage IIB
-1.0172	Lung Squamous Cell Carcinoma	68	Male	4	No	R-Lower	Central Lung	R0	T2	N0	M0	Stage IB
-1.0219	Lung Squamous Cell Carcinoma	63	Male	1	No	L-Upper	Central Lung	R0	T1a	N0	M0	Stage IA
-1.0315	Lung Squamous Cell Carcinoma	79	Male	3	No	R-Lower	[Not Available]	R0	T2	N0	M0	Stage IB
-1.0332	Lung Squamous Cell Carcinoma	72	Female	4	No	L-Lower	[Not Available]	R0	T2a	N1	MX	Stage IIA
-1.0357	Lung Squamous Cell Carcinoma	62	Male	2	No	L-Lower	Peripheral Lung	R0	T2b	N1	M0	Stage IIB
-1.0397	Lung Squamous Cell Carcinoma	64	Male	2	No	R-Lower	Central Lung	R0	T3	N1	M0	Stage IIIA
-1.0459	Lung Squamous Cell Carcinoma	54	Female	4	No	L-Lower	[Not Available]	R0	T2	N0	M0	Stage IB
-1.0498	Lung Squamous Cell Carcinoma	74	Male	3	No	L-Upper	Central Lung	R0	T2	N0	M0	Stage IB
-1.0584	Lung Squamous Cell Carcinoma	78	Female	1	No	R-Upper	[Not Available]	R1	T3	N0	M0	Stage IIB
-1.06	Lung Squamous Cell Carcinoma	76	Male	4	Yes	R-Lower	Central Lung	R0	T2	N0	M0	Stage IB
-1.0728	Lung Squamous Cell Carcinoma	69	Female	3	No	Bronchial	[Not Available]	R0	T2	N1	M0	Stage IIB
-1.0771	Lung Squamous Cell Carcinoma	46	Male	2	No	L-Upper	Central Lung	RX	T2a	N0	M0	Stage IB
-1.0778	Lung Squamous Cell Carcinoma	52	Female	4	No	R-Lower	[Not Available]	R0	T2a	N0	M0	Stage IB
-1.0805	Lung Squamous Cell Carcinoma	65	Male	3	No	R-Upper	[Not Available]	R0	T2	N0	M0	Stage IB
-1.0817	Lung Squamous Cell Carcinoma	73	Male	2	No	R-Upper	Peripheral Lung	R1	T2b	N0	M0	Stage IIA
-1.0845	Lung Squamous Cell Carcinoma	76	Male	4	No	L-Upper	Peripheral Lung	R0	T2	N2	M0	Stage IIIA
-1.0916	Lung Squamous Cell Carcinoma	60	Female	1	No	L-Upper	Peripheral Lung	R0	T1a	NX	M0	Stage IA
-1.109	Lung Squamous Cell Carcinoma	60	Male	4	No	R-Lower	Peripheral Lung	R0	T2b	N0	M0	Stage IIA
-1.1149	Lung Squamous Cell Carcinoma	57	Male	2	No	L-Lower	[Not Available]	R0	T2	N1	M0	Stage IIB
-1.1173	Lung Squamous Cell Carcinoma	57	Female	2	No	Bronchial	Central Lung	R0	T2	N2	M0	Stage IIIA
-1.1246	Lung Squamous Cell Carcinoma	73	Male	2	No	R-Upper	[Not Available]	R0	T2b	N1	M0	Stage IIB
-1.1374	Lung Squamous Cell Carcinoma	56	Female	4	No	L-Lower	Peripheral Lung	R0	T2b	N1	M0	Stage IIB
-1.1438	Lung Squamous Cell Carcinoma	61	Male	2	No	L-Lower	Central Lung	R0	T2b	N1	M0	Stage IIB
-1.15	Lung Squamous Cell Carcinoma	70	Female	4	No	L-Upper	Central Lung	[Not Available]	T3	N1	M0	Stage IIIA
-1.1567	Lung Squamous Cell Carcinoma	78	Male	4	No	R-Upper	[Not Available]	R0	T1b	N0	MX	Stage IA
-1.1609	Lung Squamous Cell Carcinoma	57	Male	3	No	L-Upper	[Not Available]	R0	T3	N0	M0	Stage IIB
-1.1786	Lung Squamous Cell Carcinoma	65	Male	2	No	L-Upper	[Not Available]	R0	T2a	N0	M0	Stage IB
-1.1859	Lung Squamous Cell Carcinoma	68	Female	2	No	R-Lower	Central Lung	R0	T2a	N0	M0	Stage IB
-1.1894	Lung Squamous Cell Carcinoma	72	Male	3	No	R-Upper	[Not Available]	[Not Available]	T1	N0	M0	Stage IA
-1.1966	Lung Squamous Cell Carcinoma	77	Male	3	No	R-Upper	[Not Available]	[Not Available]	T2	N0	MX	Stage IB
-1.2007	Lung Squamous Cell Carcinoma	90	Male	2	Yes, History of Prior Malignancy	Other (please specify)	Peripheral Lung	R0	T2a	NX	M0	Stage IB
-1.2128	Lung Squamous Cell Carcinoma	70	Male	4	No	R-Lower	Central Lung	R0	T2b	N0	MX	Stage IIA
-1.222	Lung Squamous Cell Carcinoma	68	Female	4	No	L-Lower	[Not Available]	R2	T2	N3	M0	Stage IIIB
-1.2374	Lung Squamous Cell Carcinoma	71	Male	4	No	R-Upper	[Not Available]	R0	T3	N0	M0	Stage IIB
-1.2394	Lung Squamous Cell Carcinoma	70	Female	[Not Available]	No	R-Lower	[Not Available]	[Not Available]	T1	N0	M0	Stage IA
-1.2394	Lung Squamous Cell Carcinoma	83	Female	3	No	R-Upper	Central Lung	R0	T1	N0	M0	Stage IB
-1.2472	Lung Squamous Cell Carcinoma	78	Female	3	No	L-Upper	[Not Available]	[Not Available]	T2	N0	M0	Stage IB
-1.2517	Lung Squamous Cell Carcinoma	71	Male	2	No	R-Lower	Central Lung	R0	T2a	N0	M0	Stage IB
-1.2579	Lung Squamous Cell Carcinoma	52	Male	2	No	R-Lower	Central Lung	R0	T2a	N0	M0	Stage IB
-1.2677	Lung Squamous Cell Carcinoma	63	Male	4	No	R-Upper	[Not Available]	R0	T1	N0	M0	Stage IA
-1.2678	Lung Squamous Cell Carcinoma	65	Male	4	No	Bronchial	Peripheral Lung	R0	T2	N2	M0	Stage IIIA
-1.2695	Lung Squamous Cell Carcinoma	66	Male	3	No	L-Lower	[Not Available]	R0	T2	N2	M0	Stage IIIA
-1.2701	Lung Squamous Cell Carcinoma	77	Female	3	No	R-Lower	Peripheral Lung	R0	T2	N0	M0	Stage IB
-1.2911	Lung Squamous Cell Carcinoma	72	Male	2	No	R-Lower	Peripheral Lung	R0	T3	N1	M0	Stage IIIA
-1.2972	Lung Squamous Cell Carcinoma	66	Male	5	Yes, History of Prior Malignancy	L-Upper	[Not Available]	[Not Available]	T4	N2	M0	Stage IIIB
-1.3091	Lung Squamous Cell Carcinoma	63	Female	1	No	L-Upper	Central Lung	R0	T3	N0	M0	Stage IIB
-1.3169	Lung Squamous Cell Carcinoma	75	Male	4	No	R-Upper	[Not Available]	R0	T2b	N1	M0	Stage IIB
-1.3181	Lung Squamous Cell Carcinoma	68	Male	5	Yes, History of Synchronous/Bilateral Malignancy	L-Lower	[Not Available]	R0	T1	N0	M0	Stage IA
-1.3228	Lung Squamous Cell Carcinoma	68	Male	2	No	R-Upper	Central Lung	R0	T2	N1	M0	Stage IIB
-1.3236	Lung Squamous Cell Carcinoma	76	Female	4	No	L-Upper	[Not Available]	R0	T1b	N0	MX	Stage IA
-1.3277	Lung Squamous Cell Carcinoma	63	Male	3	No	R-Upper	[Not Available]	R0	T2	N0	M0	Stage IB
-1.3341	Lung Squamous Cell Carcinoma	62	Female	4	No	R-Lower	Central Lung	R0	T1a	N0	M0	Stage IA
-1.3344	Lung Squamous Cell Carcinoma	62	Male	4	No	R-Lower	[Not Available]	R0	T2	N3	M0	Stage IIIB
-1.3345	Lung Squamous Cell Carcinoma	70	Male	3	No	Bronchial	[Not Available]	R0	T2	N1	M0	Stage IIB
-1.3369	Lung Squamous Cell Carcinoma	73	Female	4	No	L-Lower	[Not Available]	[Not Available]	T3	N1	M0	Stage IIIA
-1.338	Lung Squamous Cell Carcinoma	71	Female	4	No	Bronchial	Central Lung	[Not Available]	T1b	N0	M0	Stage IA
-1.339	Lung Squamous Cell Carcinoma	60	Male	2	No	L-Upper	Central Lung	R0	T2a	N0	M0	Stage IB
-1.3661	Lung Squamous Cell Carcinoma	59	Female	4	Yes	L-Upper	[Not Available]	R0	T1	N0	M0	Stage IA
-1.3682	Lung Squamous Cell Carcinoma	68	Male	3	No	R-Upper	[Not Available]	R0	T2	N0	M0	Stage IB
-1.389	Lung Squamous Cell Carcinoma	75	Male	3	No	R-Upper	Central Lung	R0	T4	N1	M0	Stage IIIA
-1.3906	Lung Squamous Cell Carcinoma	67	Male	4	No	L-Upper	Central Lung	R0	T2a	N2	MX	Stage IIIA
-1.3917	Lung Squamous Cell Carcinoma	66	Male	4	No	R-Upper	Central Lung	R0	T2a	NX	M0	Stage IB
-1.3933	Lung Squamous Cell Carcinoma	81	Female	3	No	L-Lower	Peripheral Lung	R0	T2a	N2	M0	Stage IIIA
-1.3962	Lung Squamous Cell Carcinoma	61	Male	4	No	L-Upper	[Not Available]	R0	T3	N1	M0	Stage IIIA
-1.4072	Lung Squamous Cell Carcinoma	75	Male	3	No	L-Upper	[Not Available]	R1	T4	N0	M0	Stage IIIB
-1.4115	Lung Squamous Cell Carcinoma	71	Male	2	No	L-Upper	Central Lung	R0	T2a	N0	M0	Stage IB
-1.4134	Lung Squamous Cell Carcinoma	64	Male	2	No	R-Lower	[Not Available]	R0	T2	N0	M0	Stage IB
-1.4173	Lung Squamous Cell Carcinoma	55	Male	2	No	R-Upper	Central Lung	R0	T2a	N1	M0	Stage IIB
-1.4211	Lung Squamous Cell Carcinoma	68	Female	4	Yes	R-Upper	[Not Available]	[Not Available]	T1	N0	MX	Stage IA
-1.4279	Lung Squamous Cell Carcinoma	67	Female	4	No	L-Upper	Peripheral Lung	[Not Available]	T1	N1	M0	Stage IIA
-1.4284	Lung Squamous Cell Carcinoma	70	Male	2	No	R-Middle	Central Lung	R0	T3	N2	M0	Stage IIIA
-1.4301	Lung Squamous Cell Carcinoma	59	Male	4	No	R-Middle	Peripheral Lung	R0	T3	N0	M0	Stage IIB
-1.4367	Lung Squamous Cell Carcinoma	78	Male	3	Yes	R-Upper	[Not Available]	[Not Available]	T1b	N1	M0	Stage IIA
-1.4378	Lung Squamous Cell Carcinoma	57	Male	2	No	L-Lower	[Not Available]	R0	T3	N2	[Not Available]	Stage IIIA
-1.452	Lung Squamous Cell Carcinoma	76	Male	3	No	R-Lower	[Not Available]	[Not Available]	T2	N1	MX	Stage IIB
-1.4534	Lung Squamous Cell Carcinoma	64	Male	4	No	R-Upper	[Not Available]	R0	T2a	N1	M0	Stage IIA
-1.456	Lung Squamous Cell Carcinoma	64	Male	4	No	L-Upper	Central Lung	R0	T4	N0	M0	Stage IIIB
-1.4565	Lung Squamous Cell Carcinoma	64	Female	4	Yes	R-Lower	Peripheral Lung	R0	T2	N0	M0	Stage IB
-1.4595	Lung Squamous Cell Carcinoma	63	Male	2	Yes	L-Lower	[Not Available]	R0	T2	N1	M0	Stage IIB
-1.4602	Lung Squamous Cell Carcinoma	73	Male	4	No	L-Lower	[Not Available]	R0	T1	N3	M0	Stage IIIB
-1.4606	Lung Squamous Cell Carcinoma	57	Female	2	No	R-Upper	[Not Available]	R0	T1	N0	MX	Stage IA
-1.4713	Lung Squamous Cell Carcinoma	76	Female	2	No	R-Lower	Peripheral Lung	R0	T3	N0	M0	Stage IIB
-1.4721	Lung Squamous Cell Carcinoma	70	Female	4	No	R-Lower	Peripheral Lung	R0	T1b	N0	M0	Stage IA
-1.4771	Lung Squamous Cell Carcinoma	68	Male	4	No	R-Middle	[Not Available]	R0	T4	N1	M0	Stage IIIB
-1.4778	Lung Squamous Cell Carcinoma	80	Male	4	No	R-Lower	[Not Available]	[Not Available]	T3	N0	M0	Stage IIB
-1.4874	Lung Squamous Cell Carcinoma	79	Male	4	No	[Not Available]	Central Lung	R0	T2	N1	M0	Stage IIB
-1.4966	Lung Squamous Cell Carcinoma	80	Female	3	No	R-Lower	[Not Available]	R0	T2b	N0	MX	Stage IIA
-1.509	Lung Squamous Cell Carcinoma	73	Male	3	No	R-Upper	[Not Available]	R0	T2a	N0	M0	Stage IB
-1.5147	Lung Squamous Cell Carcinoma	84	Male	2	No	L-Upper	Central Lung	R0	T2b	N0	M0	Stage IIA
-1.5241	Lung Squamous Cell Carcinoma	64	Male	2	No	L-Upper	[Not Available]	R0	T3	N0	MX	Stage IIB
-1.5352	Lung Squamous Cell Carcinoma	57	Male	1	No	L-Lower	Central Lung	R0	T2a	N0	M0	Stage IB
-1.5357	Lung Squamous Cell Carcinoma	63	Male	4	No	L-Lower	[Not Available]	R0	T1b	N0	M0	Stage IA
-1.5442	Lung Squamous Cell Carcinoma	[Not Available]	Male	4	No	L-Upper	[Not Available]	R0	T2	N0	M0	Stage IB
-1.562	Lung Squamous Cell Carcinoma	39	Male	1	No	L-Upper	Central Lung	R0	T2	N1	M0	Stage IIB
-1.5783	Lung Squamous Cell Carcinoma	72	Male	2	No	R-Upper	Peripheral Lung	R0	T3	N0	M0	Stage IIB
-1.5785	Lung Squamous Cell Carcinoma	76	Female	2	No	R-Upper	[Not Available]	R0	T1a	N0	M0	Stage IA
-1.588	Lung Squamous Cell Carcinoma	47	Female	2	No	R-Upper	[Not Available]	R0	T3	N1	M0	Stage IIIA
-1.5897	Lung Squamous Cell Carcinoma	73	Male	2	No	L-Upper	[Not Available]	[Not Available]	T1b	N0	M0	Stage IA
-1.5913	Lung Squamous Cell Carcinoma	73	Male	2	No	R-Upper	Central Lung	R0	T2	N1	M0	Stage IIB
-1.6012	Lung Squamous Cell Carcinoma	69	Male	4	No	L-Lower	[Not Available]	R0	T2	N1	M0	Stage IIB
-1.6091	Lung Squamous Cell Carcinoma	46	Male	2	No	L-Upper	Central Lung	R0	T1b	N1	M0	Stage IIA
-1.6235	Lung Squamous Cell Carcinoma	58	Female	4	No	R-Upper	[Not Available]	[Not Available]	T1b	N1	M0	Stage IIA
-1.6366	Lung Squamous Cell Carcinoma	63	Female	4	No	L-Upper	[Not Available]	R0	T2	N0	M0	Stage IB
-1.644	Lung Squamous Cell Carcinoma	66	Male	2	No	R-Lower	[Not Available]	R0	T1b	N0	MX	Stage IA
-1.6446	Lung Squamous Cell Carcinoma	41	Male	[Not Available]	No	R-Middle	[Not Available]	RX	T2	N2	M0	Stage IIA
-1.6453	Lung Squamous Cell Carcinoma	73	Male	3	No	L-Upper	Central Lung	R0	T4	N0	M0	Stage IIIA
-1.6485	Lung Squamous Cell Carcinoma	67	Male	4	No	L-Upper	[Not Available]	R0	T4	N0	M1a	Stage IV
-1.6498	Lung Squamous Cell Carcinoma	81	Male	3	No	R-Lower	Central Lung	R2	T2a	N1	M0	Stage IIB
-1.6502	Lung Squamous Cell Carcinoma	59	Female	4	No	L-Upper	Peripheral Lung	R0	T2	N0	M0	Stage IB
-1.6516	Lung Squamous Cell Carcinoma	71	Female	4	No	R-Middle	[Not Available]	[Not Available]	T3	N1	MX	Stage III
-1.6746	Lung Squamous Cell Carcinoma	49	Male	2	No	L-Upper	Central Lung	R0	T1a	N0	M0	Stage IA
-1.6933	Lung Squamous Cell Carcinoma	55	Female	2	No	R-Lower	[Not Available]	R0	T3	N0	M0	Stage IIB
-1.7258	Lung Squamous Cell Carcinoma	65	Female	4	No	L-Upper	[Not Available]	R0	T1	N0	M0	Stage IA
-1.7291	Lung Squamous Cell Carcinoma	70	Male	2	No	R-Middle	[Not Available]	R0	T2a	N0	M0	Stage IB
-1.7302	Lung Squamous Cell Carcinoma	73	Male	4	No	L-Lower	[Not Available]	R0	T2	N1	M0	Stage IIB
-1.7308	Lung Squamous Cell Carcinoma	70	Male	4	No	R-Lower	Central Lung	R0	T2b	N0	M0	Stage IIA
-1.7315	Lung Squamous Cell Carcinoma	60	Male	4	No	R-Lower	[Not Available]	R0	T2	N0	MX	Stage IB
-1.7367	Lung Squamous Cell Carcinoma	68	Male	3	No	L-Lower	[Not Available]	R0	T2	N0	M0	Stage IB
-1.7452	Lung Squamous Cell Carcinoma	64	Male	4	No	L-Upper	[Not Available]	R0	T1b	N0	M0	Stage IA
-1.7502	Lung Squamous Cell Carcinoma	67	Female	4	No	R-Lower	[Not Available]	[Not Available]	T1a	N0	M0	Stage IA
-1.7509	Lung Squamous Cell Carcinoma	67	Male	4	No	L-Upper	[Not Available]	R0	T3	N0	M0	Stage IIB
-1.766	Lung Squamous Cell Carcinoma	74	Male	4	Yes, History of Prior Malignancy	R-Upper	[Not Available]	R0	T3	N0	MX	Stage IIB
-1.7714	Lung Squamous Cell Carcinoma	59	Male	4	No	L-Upper	Peripheral Lung	R0	T2a	N2	M0	Stage IIIA
-1.7807	Lung Squamous Cell Carcinoma	52	Female	4	No	R-Middle	Central Lung	R0	T1b	N0	M0	Stage IA
-1.7887	Lung Squamous Cell Carcinoma	[Not Available]	Male	4	No	L-Lower	Central Lung	R0	T1	N1	M0	Stage IIA
-1.7908	Lung Squamous Cell Carcinoma	74	Male	2	No	R-Upper	Central Lung	R0	T3	N0	M0	Stage IIB
-1.7937	Lung Squamous Cell Carcinoma	64	Male	4	No	R-Upper	[Not Available]	R0	T3	N0	MX	Stage IIB
-1.8201	Lung Squamous Cell Carcinoma	74	Female	2	No	Other (please specify)	Central Lung	R0	T2	N1	M0	Stage IIB
-1.821	Lung Squamous Cell Carcinoma	66	Female	4	No	L-Upper	Central Lung	R0	T1b	N0	M0	Stage IA
-1.8324	Lung Squamous Cell Carcinoma	69	Female	4	No	L-Upper	[Not Available]	R0	T1b	N0	M0	Stage IB
-1.84	Lung Squamous Cell Carcinoma	61	Male	4	No	L-Lower	Central Lung	R0	T2a	N0	M0	Stage IB
-1.8518	Lung Squamous Cell Carcinoma	68	Male	4	Yes, History of Prior Malignancy	R-Upper	[Not Available]	R0	T3	N0	M0	Stage IIB
-1.8797	Lung Squamous Cell Carcinoma	67	Male	4	No	R-Upper	Central Lung	R0	T2a	N0	M0	Stage IB
-1.9284	Lung Squamous Cell Carcinoma	53	Male	2	No	Bronchial	[Not Available]	[Not Available]	T2a	N1	MX	Stage IIA
-1.9324	Lung Squamous Cell Carcinoma	79	Male	3	Yes	R-Lower	[Not Available]	R0	T2	N0	M0	Stage IB
-1.9332	Lung Squamous Cell Carcinoma	78	Male	4	No	R-Upper	[Not Available]	[Not Available]	T2	N0	MX	Stage I
-1.9362	Lung Squamous Cell Carcinoma	74	Female	3	No	L-Lower	Central Lung	RX	T3	N0	MX	Stage IIB
-1.9792	Lung Squamous Cell Carcinoma	63	Male	4	Yes, History of Prior Malignancy	R-Lower	[Not Available]	[Not Available]	T2	N0	MX	Stage I
-1.9906	Lung Squamous Cell Carcinoma	73	Female	3	No	L-Lower	Central Lung	RX	T2	N0	MX	Stage IB
-1.9944	Lung Squamous Cell Carcinoma	71	Male	2	No	R-Upper	Peripheral Lung	R0	T2a	N0	MX	Stage IB
-2.001	Lung Squamous Cell Carcinoma	77	Female	4	No	R-Lower	[Not Available]	R0	T1a	N0	M0	Stage IA
-2.04	Lung Squamous Cell Carcinoma	[Not Available]	Male	4	No	R-Upper	Central Lung	R0	T2	N0	M0	Stage IIA
-2.0491	Lung Squamous Cell Carcinoma	69	Male	4	No	L-Lower	[Not Available]	R0	T2	N0	M0	Stage IB
-2.0724	Lung Squamous Cell Carcinoma	60	Male	2	No	L-Upper	Peripheral Lung	R0	T2a	N0	M0	Stage IB
-2.0776	Lung Squamous Cell Carcinoma	66	Female	4	No	R-Upper	Peripheral Lung	R0	T2	N1	M0	Stage IIB
-2.0943	Lung Squamous Cell Carcinoma	53	Male	[Not Available]	No	L-Upper	Central Lung	[Not Available]	T3	N0	M0	Stage IIB
-2.2299	Lung Squamous Cell Carcinoma	56	Male	3	No	R-Upper	[Not Available]	R0	T2b	N1	MX	Stage IIB
-2.2435	Lung Squamous Cell Carcinoma	59	Male	2	No	L-Upper	[Not Available]	R0	T1a	N0	MX	Stage IA
-2.3146	Lung Squamous Cell Carcinoma	69	Male	4	No	Other (please specify)	Central Lung	R0	T3	N1	M0	Stage IIIA
-2.336	Lung Squamous Cell Carcinoma	52	Male	2	No	R-Upper	Central Lung	R0	T1a	N1	M0	Stage IIA
-2.3542	Lung Squamous Cell Carcinoma	69	Male	3	No	R-Upper	[Not Available]	[Not Available]	T2a	N0	MX	Stage IB
-2.4035	Lung Squamous Cell Carcinoma	64	Male	2	No	R-Upper	Central Lung	R0	T2	N1	M0	Stage IIB
